# Supplementary material for: A Mycobacterium tuberculosis surface protein recruits ubiquitin to trigger host xenophagy
Source: Nat Commun. 2019 Apr 29;10:1973. doi: 10.1038/s41467-019-09955-8 (PMC6488588; doi:10.1038/s41467-019-09955-8)
Supplement: Supplementary file 4 — Supplementary Data 1 [file 41467_2019_9955_MOESM4_ESM.xlsx]

## Sheet: Supplementary Data 1
Supplementary Data 1. List of variation sites in Mtb Rv1468c sequence based on 687 clinical isolates from GMTV database.
Sample ID	Country	Region	Locus tag	Position	Nucleotide variation	Codon number	Amin acid	Effect	SNP/Indel disposition	Protein function
GMTV000219	Russian Federation	Samara Oblast	Rv1468c	1656673	AAT/GAT	17	N/D	Nonsyn	CDS	PE_PGRS family protein, PE_PGRS29
GMTV000234	Russian Federation	Samara Oblast	Rv1468c	1656673	AAT/GAT	17	N/D	Nonsyn	CDS	PE_PGRS family protein, PE_PGRS29
GMTV000302	Russian Federation	Samara Oblast	Rv1468c	1656673	AAT/GAT	17	N/D	Nonsyn	CDS	PE_PGRS family protein, PE_PGRS29
GMTV000315	Russian Federation	Samara Oblast	Rv1468c	1656673	AAT/GAT	17	N/D	Nonsyn	CDS	PE_PGRS family protein, PE_PGRS29
GMTV000316	Russian Federation	Samara Oblast	Rv1468c	1656673	AAT/GAT	17	N/D	Nonsyn	CDS	PE_PGRS family protein, PE_PGRS29
GMTV000320	Russian Federation	Samara Oblast	Rv1468c	1656673	AAT/GAT	17	N/D	Nonsyn	CDS	PE_PGRS family protein, PE_PGRS29
GMTV000404	Russian Federation	Samara Oblast	Rv1468c	1656673	AAT/GAT	17	N/D	Nonsyn	CDS	PE_PGRS family protein, PE_PGRS29
GMTV000461	Russian Federation	Samara Oblast	Rv1468c	1656673	AAT/GAT	17	N/D	Nonsyn	CDS	PE_PGRS family protein, PE_PGRS29
GMTV000525	Russian Federation	Samara Oblast	Rv1468c	1656673	AAT/GAT	17	N/D	Nonsyn	CDS	PE_PGRS family protein, PE_PGRS29
GMTV000551	Russian Federation	Samara Oblast	Rv1468c	1656673	AAT/GAT	17	N/D	Nonsyn	CDS	PE_PGRS family protein, PE_PGRS29
GMTV000572	Russian Federation	Samara Oblast	Rv1468c	1656673	AAT/GAT	17	N/D	Nonsyn	CDS	PE_PGRS family protein, PE_PGRS29
GMTV000589	Russian Federation	Samara Oblast	Rv1468c	1656673	AAT/GAT	17	N/D	Nonsyn	CDS	PE_PGRS family protein, PE_PGRS29
GMTV000737	Russian Federation	Samara Oblast	Rv1468c	1656673	AAT/GAT	17	N/D	Nonsyn	CDS	PE_PGRS family protein, PE_PGRS29
GMTV000748	Russian Federation	Samara Oblast	Rv1468c	1656673	AAT/GAT	17	N/D	Nonsyn	CDS	PE_PGRS family protein, PE_PGRS29
GMTV000769	Russian Federation	Samara Oblast	Rv1468c	1656673	AAT/GAT	17	N/D	Nonsyn	CDS	PE_PGRS family protein, PE_PGRS29
GMTV000832	Russian Federation	Samara Oblast	Rv1468c	1656673	AAT/GAT	17	N/D	Nonsyn	CDS	PE_PGRS family protein, PE_PGRS29
GMTV000858	Russian Federation	Samara Oblast	Rv1468c	1656673	AAT/GAT	17	N/D	Nonsyn	CDS	PE_PGRS family protein, PE_PGRS29
GMTV000934	Russian Federation	Samara Oblast	Rv1468c	1656673	AAT/GAT	17	N/D	Nonsyn	CDS	PE_PGRS family protein, PE_PGRS29
GMTV000952	Russian Federation	Samara Oblast	Rv1468c	1656673	AAT/GAT	17	N/D	Nonsyn	CDS	PE_PGRS family protein, PE_PGRS29
GMTV000970	Russian Federation	Samara Oblast	Rv1468c	1656673	AAT/GAT	17	N/D	Nonsyn	CDS	PE_PGRS family protein, PE_PGRS29
GMTV000985	Russian Federation	Samara Oblast	Rv1468c	1656673	AAT/GAT	17	N/D	Nonsyn	CDS	PE_PGRS family protein, PE_PGRS29
GMTV001046	Russian Federation	Samara Oblast	Rv1468c	1656673	AAT/GAT	17	N/D	Nonsyn	CDS	PE_PGRS family protein, PE_PGRS29
GMTV001778	Netherlands	The Netherlands	Rv1468c	1656673	AAT/GAT	17	N/D	Nonsyn	CDS	PE_PGRS family protein, PE_PGRS29
GMTV001778	Netherlands	The Netherlands	Rv1468c	1656673	AAT/GAT	17	N/D	Nonsyn	CDS	PE_PGRS family protein, PE_PGRS29
GMTV001900	Malawi	NA	Rv1468c	1656673	AAT/GAT	17	N/D	Nonsyn	CDS	PE_PGRS family protein, PE_PGRS29
GMTV001916	Malawi	NA	Rv1468c	1656673	AAT/GAT	17	N/D	Nonsyn	CDS	PE_PGRS family protein, PE_PGRS29
GMTV001921	Malawi	NA	Rv1468c	1656673	AAT/GAT	17	N/D	Nonsyn	CDS	PE_PGRS family protein, PE_PGRS29
GMTV001923	Malawi	NA	Rv1468c	1656673	AAT/GAT	17	N/D	Nonsyn	CDS	PE_PGRS family protein, PE_PGRS29
GMTV001926	Malawi	NA	Rv1468c	1656673	AAT/GAT	17	N/D	Nonsyn	CDS	PE_PGRS family protein, PE_PGRS29
GMTV001928	Malawi	NA	Rv1468c	1656673	AAT/GAT	17	N/D	Nonsyn	CDS	PE_PGRS family protein, PE_PGRS29
GMTV001948	Malawi	NA	Rv1468c	1656673	AAT/GAT	17	N/D	Nonsyn	CDS	PE_PGRS family protein, PE_PGRS29
GMTV001964	Malawi	NA	Rv1468c	1656673	AAT/GAT	17	N/D	Nonsyn	CDS	PE_PGRS family protein, PE_PGRS29
GMTV001985	Malawi	NA	Rv1468c	1656673	AAT/GAT	17	N/D	Nonsyn	CDS	PE_PGRS family protein, PE_PGRS29
GMTV001990	Malawi	NA	Rv1468c	1656673	AAT/GAT	17	N/D	Nonsyn	CDS	PE_PGRS family protein, PE_PGRS29
GMTV002003	Malawi	NA	Rv1468c	1656673	AAT/GAT	17	N/D	Nonsyn	CDS	PE_PGRS family protein, PE_PGRS29
GMTV002004	Malawi	NA	Rv1468c	1656673	AAT/GAT	17	N/D	Nonsyn	CDS	PE_PGRS family protein, PE_PGRS29
GMTV002005	Malawi	NA	Rv1468c	1656673	AAT/GAT	17	N/D	Nonsyn	CDS	PE_PGRS family protein, PE_PGRS29
GMTV002011	Malawi	NA	Rv1468c	1656673	AAT/GAT	17	N/D	Nonsyn	CDS	PE_PGRS family protein, PE_PGRS29
GMTV002025	Malawi	NA	Rv1468c	1656673	AAT/GAT	17	N/D	Nonsyn	CDS	PE_PGRS family protein, PE_PGRS29
GMTV002027	Malawi	NA	Rv1468c	1656673	AAT/GAT	17	N/D	Nonsyn	CDS	PE_PGRS family protein, PE_PGRS29
GMTV002036	Malawi	NA	Rv1468c	1656673	AAT/GAT	17	N/D	Nonsyn	CDS	PE_PGRS family protein, PE_PGRS29
GMTV002037	Malawi	NA	Rv1468c	1656673	AAT/GAT	17	N/D	Nonsyn	CDS	PE_PGRS family protein, PE_PGRS29
GMTV002045	Malawi	NA	Rv1468c	1656673	AAT/GAT	17	N/D	Nonsyn	CDS	PE_PGRS family protein, PE_PGRS29
GMTV002070	Malawi	NA	Rv1468c	1656673	AAT/GAT	17	N/D	Nonsyn	CDS	PE_PGRS family protein, PE_PGRS29
GMTV002071	Malawi	NA	Rv1468c	1656673	AAT/GAT	17	N/D	Nonsyn	CDS	PE_PGRS family protein, PE_PGRS29
GMTV002085	Malawi	NA	Rv1468c	1656673	AAT/GAT	17	N/D	Nonsyn	CDS	PE_PGRS family protein, PE_PGRS29
GMTV002097	Malawi	NA	Rv1468c	1656673	AAT/GAT	17	N/D	Nonsyn	CDS	PE_PGRS family protein, PE_PGRS29
GMTV002099	Malawi	NA	Rv1468c	1656673	AAT/GAT	17	N/D	Nonsyn	CDS	PE_PGRS family protein, PE_PGRS29
GMTV002105	Malawi	NA	Rv1468c	1656673	AAT/GAT	17	N/D	Nonsyn	CDS	PE_PGRS family protein, PE_PGRS29
GMTV002108	Malawi	NA	Rv1468c	1656673	AAT/GAT	17	N/D	Nonsyn	CDS	PE_PGRS family protein, PE_PGRS29
GMTV002111	Malawi	NA	Rv1468c	1656673	AAT/GAT	17	N/D	Nonsyn	CDS	PE_PGRS family protein, PE_PGRS29
GMTV002113	Malawi	NA	Rv1468c	1656673	AAT/GAT	17	N/D	Nonsyn	CDS	PE_PGRS family protein, PE_PGRS29
GMTV002121	Malawi	NA	Rv1468c	1656673	AAT/GAT	17	N/D	Nonsyn	CDS	PE_PGRS family protein, PE_PGRS29
GMTV002126	Malawi	NA	Rv1468c	1656673	AAT/GAT	17	N/D	Nonsyn	CDS	PE_PGRS family protein, PE_PGRS29
GMTV002130	Malawi	NA	Rv1468c	1656673	AAT/GAT	17	N/D	Nonsyn	CDS	PE_PGRS family protein, PE_PGRS29
GMTV002143	Malawi	NA	Rv1468c	1656673	AAT/GAT	17	N/D	Nonsyn	CDS	PE_PGRS family protein, PE_PGRS29
GMTV002145	Malawi	NA	Rv1468c	1656673	AAT/GAT	17	N/D	Nonsyn	CDS	PE_PGRS family protein, PE_PGRS29
GMTV002150	Malawi	NA	Rv1468c	1656673	AAT/GAT	17	N/D	Nonsyn	CDS	PE_PGRS family protein, PE_PGRS29
GMTV002154	Malawi	NA	Rv1468c	1656673	AAT/GAT	17	N/D	Nonsyn	CDS	PE_PGRS family protein, PE_PGRS29
GMTV002155	Malawi	NA	Rv1468c	1656673	AAT/GAT	17	N/D	Nonsyn	CDS	PE_PGRS family protein, PE_PGRS29
GMTV002166	Malawi	NA	Rv1468c	1656673	AAT/GAT	17	N/D	Nonsyn	CDS	PE_PGRS family protein, PE_PGRS29
GMTV002168	Malawi	NA	Rv1468c	1656673	AAT/GAT	17	N/D	Nonsyn	CDS	PE_PGRS family protein, PE_PGRS29
GMTV002173	Malawi	NA	Rv1468c	1656673	AAT/GAT	17	N/D	Nonsyn	CDS	PE_PGRS family protein, PE_PGRS29
GMTV002176	Malawi	NA	Rv1468c	1656673	AAT/GAT	17	N/D	Nonsyn	CDS	PE_PGRS family protein, PE_PGRS29
GMTV002182	Malawi	NA	Rv1468c	1656673	AAT/GAT	17	N/D	Nonsyn	CDS	PE_PGRS family protein, PE_PGRS29
GMTV002185	Malawi	NA	Rv1468c	1656673	AAT/GAT	17	N/D	Nonsyn	CDS	PE_PGRS family protein, PE_PGRS29
GMTV002186	Malawi	NA	Rv1468c	1656673	AAT/GAT	17	N/D	Nonsyn	CDS	PE_PGRS family protein, PE_PGRS29
GMTV002188	Malawi	NA	Rv1468c	1656673	AAT/GAT	17	N/D	Nonsyn	CDS	PE_PGRS family protein, PE_PGRS29
GMTV002195	Malawi	NA	Rv1468c	1656673	AAT/GAT	17	N/D	Nonsyn	CDS	PE_PGRS family protein, PE_PGRS29
GMTV002200	Malawi	NA	Rv1468c	1656673	AAT/GAT	17	N/D	Nonsyn	CDS	PE_PGRS family protein, PE_PGRS29
GMTV002207	Malawi	NA	Rv1468c	1656673	AAT/GAT	17	N/D	Nonsyn	CDS	PE_PGRS family protein, PE_PGRS29
GMTV002214	Malawi	NA	Rv1468c	1656673	AAT/GAT	17	N/D	Nonsyn	CDS	PE_PGRS family protein, PE_PGRS29
GMTV002218	Malawi	NA	Rv1468c	1656673	AAT/GAT	17	N/D	Nonsyn	CDS	PE_PGRS family protein, PE_PGRS29
GMTV002225	Malawi	NA	Rv1468c	1656673	AAT/GAT	17	N/D	Nonsyn	CDS	PE_PGRS family protein, PE_PGRS29
GMTV002226	Malawi	NA	Rv1468c	1656673	AAT/GAT	17	N/D	Nonsyn	CDS	PE_PGRS family protein, PE_PGRS29
GMTV002228	Malawi	NA	Rv1468c	1656673	AAT/GAT	17	N/D	Nonsyn	CDS	PE_PGRS family protein, PE_PGRS29
GMTV001571	Gambia	The Gambia	Rv1468c	1656660	CTC/CCC	21	L/P	Nonsyn	CDS	PE_PGRS family protein, PE_PGRS29
GMTV000006	Russian Federation	Chelyabinsk Oblast	Rv1468c	1656581	GTG/GTA	48	V/V	Syn	CDS	PE_PGRS family protein, PE_PGRS29
GMTV000536	Russian Federation	Samara Oblast	Rv1468c	1656565	GCG/ACG	53	A/T	Nonsyn	CDS	PE_PGRS family protein, PE_PGRS29
GMTV000833	Russian Federation	Samara Oblast	Rv1468c	1656554	GGC/GGG	57	G/G	Syn	CDS	PE_PGRS family protein, PE_PGRS29
GMTV001805	Netherlands	The Netherlands	Rv1468c	1656498	CAG/CGG	75	Q/R	Nonsyn	CDS	PE_PGRS family protein, PE_PGRS29
GMTV001805	Netherlands	The Netherlands	Rv1468c	1656498	CAG/CGG	75	Q/R	Nonsyn	CDS	PE_PGRS family protein, PE_PGRS29
GMTV001727	Netherlands	The Netherlands	Rv1468c	1656493	GTG/ATG	77	V/M	Nonsyn	CDS	PE_PGRS family protein, PE_PGRS29
GMTV001864	Malawi	NA	Rv1468c	1656428	TTG/TTC	99	L/F	Nonsyn	CDS	PE_PGRS family protein, PE_PGRS29
GMTV001879	Malawi	NA	Rv1468c	1656428	TTG/TTC	99	L/F	Nonsyn	CDS	PE_PGRS family protein, PE_PGRS29
GMTV002057	Malawi	NA	Rv1468c	1656401	GCG/GCA	108	A/A	Syn	CDS	PE_PGRS family protein, PE_PGRS29
GMTV001633	Netherlands	The Netherlands	Rv1468c	1656393	CTG/CCG	110	L/P	Nonsyn	CDS	PE_PGRS family protein, PE_PGRS29
GMTV001737	Netherlands	The Netherlands	Rv1468c	1656393	CTG/CCG	110	L/P	Nonsyn	CDS	PE_PGRS family protein, PE_PGRS29
GMTV001783	Netherlands	The Netherlands	Rv1468c	1656375	CCG/CAG	116	P/Q	Nonsyn	CDS	PE_PGRS family protein, PE_PGRS29
GMTV001783	Netherlands	The Netherlands	Rv1468c	1656375	CCG/CAG	116	P/Q	Nonsyn	CDS	PE_PGRS family protein, PE_PGRS29
GMTV001869	Malawi	NA	Rv1468c	1656375	CCG/CAG	116	P/Q	Nonsyn	CDS	PE_PGRS family protein, PE_PGRS29
GMTV001873	Malawi	NA	Rv1468c	1656375	CCG/CAG	116	P/Q	Nonsyn	CDS	PE_PGRS family protein, PE_PGRS29
GMTV001881	Malawi	NA	Rv1468c	1656375	CCG/CAG	116	P/Q	Nonsyn	CDS	PE_PGRS family protein, PE_PGRS29
GMTV001881	Malawi	NA	Rv1468c	1656375	CCG/CAG	116	P/Q	Nonsyn	CDS	PE_PGRS family protein, PE_PGRS29
GMTV001908	Malawi	NA	Rv1468c	1656375	CCG/CAG	116	P/Q	Nonsyn	CDS	PE_PGRS family protein, PE_PGRS29
GMTV001944	Malawi	NA	Rv1468c	1656375	CCG/CAG	116	P/Q	Nonsyn	CDS	PE_PGRS family protein, PE_PGRS29
GMTV001985	Malawi	NA	Rv1468c	1656375	CCG/CAG	116	P/Q	Nonsyn	CDS	PE_PGRS family protein, PE_PGRS29
GMTV002172	Malawi	NA	Rv1468c	1656375	CCG/CAG	116	P/Q	Nonsyn	CDS	PE_PGRS family protein, PE_PGRS29
GMTV001733	Netherlands	The Netherlands	Rv1468c	1656374	CCG/CCA	117	P/P	Syn	CDS	PE_PGRS family protein, PE_PGRS29
GMTV001733	Netherlands	The Netherlands	Rv1468c	1656374	CCG/CCA	117	P/P	Syn	CDS	PE_PGRS family protein, PE_PGRS29
GMTV001086	China	Beijing	Rv1468c	1656367	GGC/CGC	119	G/R	Nonsyn	CDS	PE_PGRS family protein, PE_PGRS29
GMTV001559	Afghanistan	Afghanistan	Rv1468c	1656306	GGC/GCC	139	G/A	Nonsyn	CDS	PE_PGRS family protein, PE_PGRS29
GMTV001386	Pakistan	Pakistan	Rv1468c	1656293	AAC/AAT	144	N/N	Syn	CDS	PE_PGRS family protein, PE_PGRS29
GMTV001436	Pakistan	Pakistan	Rv1468c	1656293	AAC/AAT	144	N/N	Syn	CDS	PE_PGRS family protein, PE_PGRS29
GMTV001451	Turkey	Turkey	Rv1468c	1656293	AAC/AAT	144	N/N	Syn	CDS	PE_PGRS family protein, PE_PGRS29
GMTV001471	Nepal	Nepal	Rv1468c	1656293	AAC/AAT	144	N/N	Syn	CDS	PE_PGRS family protein, PE_PGRS29
GMTV001490	India	India	Rv1468c	1656293	AAC/AAT	144	N/N	Syn	CDS	PE_PGRS family protein, PE_PGRS29
GMTV001507	Nepal	Nepal	Rv1468c	1656293	AAC/AAT	144	N/N	Syn	CDS	PE_PGRS family protein, PE_PGRS29
GMTV001559	Afghanistan	Afghanistan	Rv1468c	1656293	AAC/AAT	144	N/N	Syn	CDS	PE_PGRS family protein, PE_PGRS29
GMTV001569	NA	NA	Rv1468c	1656293	AAC/AAT	144	N/N	Syn	CDS	PE_PGRS family protein, PE_PGRS29
GMTV001586	Sri Lanka	Sri Lanka	Rv1468c	1656293	AAC/AAT	144	N/N	Syn	CDS	PE_PGRS family protein, PE_PGRS29
GMTV001589	Pakistan	Pakistan	Rv1468c	1656293	AAC/AAT	144	N/N	Syn	CDS	PE_PGRS family protein, PE_PGRS29
GMTV001418	Portugal	Portugal	Rv1468c	1656249	GCC/GGC	158	A/G	Nonsyn	CDS	PE_PGRS family protein, PE_PGRS29
GMTV002089	Malawi	NA	Rv1468c	1656248	GCC/GCT	159	A/A	Syn	CDS	PE_PGRS family protein, PE_PGRS29
GMTV001096	China	Heilongjiang	Rv1468c	1656216	GTG/GGG	169	V/G	Nonsyn	CDS	PE_PGRS family protein, PE_PGRS29
GMTV001227	China	Tibet	Rv1468c	1656216	GTG/GGG	169	V/G	Nonsyn	CDS	PE_PGRS family protein, PE_PGRS29
GMTV000034	Russian Federation	Saint-Petersburg	Rv1468c	1656215	GTG/GTC	170	V/V	Syn	CDS	PE_PGRS family protein, PE_PGRS29
GMTV002217	Malawi	NA	Rv1468c	1656215	GTG/GTT	170	V/V	Syn	CDS	PE_PGRS family protein, PE_PGRS29
GMTV000041	Russian Federation	Saint-Petersburg	Rv1468c	1656199	AAC/GAC	175	N/D	Nonsyn	CDS	PE_PGRS family protein, PE_PGRS29
GMTV001300	Uganda	Uganda	Rv1468c	1656190	GCC/ACC	178	A/T	Nonsyn	CDS	PE_PGRS family protein, PE_PGRS29
GMTV000169	Russian Federation	Samara Oblast	Rv1468c	1656188	GCC/GCA	179	A/A	Syn	CDS	PE_PGRS family protein, PE_PGRS29
GMTV000193	Russian Federation	Samara Oblast	Rv1468c	1656188	GCC/GCA	179	A/A	Syn	CDS	PE_PGRS family protein, PE_PGRS29
GMTV000223	Russian Federation	Samara Oblast	Rv1468c	1656188	GCC/GCA	179	A/A	Syn	CDS	PE_PGRS family protein, PE_PGRS29
GMTV000238	Russian Federation	Samara Oblast	Rv1468c	1656188	GCC/GCA	179	A/A	Syn	CDS	PE_PGRS family protein, PE_PGRS29
GMTV001059	Russian Federation	Samara Oblast	Rv1468c	1656188	GCC/GCA	179	A/A	Syn	CDS	PE_PGRS family protein, PE_PGRS29
GMTV001060	Russian Federation	Samara Oblast	Rv1468c	1656188	GCC/GCA	179	A/A	Syn	CDS	PE_PGRS family protein, PE_PGRS29
GMTV001061	Russian Federation	Samara Oblast	Rv1468c	1656188	GCC/GCA	179	A/A	Syn	CDS	PE_PGRS family protein, PE_PGRS29
GMTV001062	Russian Federation	Samara Oblast	Rv1468c	1656188	GCC/GCA	179	A/A	Syn	CDS	PE_PGRS family protein, PE_PGRS29
GMTV001063	Russian Federation	Samara Oblast	Rv1468c	1656188	GCC/GCA	179	A/A	Syn	CDS	PE_PGRS family protein, PE_PGRS29
GMTV001064	Russian Federation	Samara Oblast	Rv1468c	1656188	GCC/GCA	179	A/A	Syn	CDS	PE_PGRS family protein, PE_PGRS29
GMTV001065	Russian Federation	Samara Oblast	Rv1468c	1656188	GCC/GCA	179	A/A	Syn	CDS	PE_PGRS family protein, PE_PGRS29
GMTV001066	Russian Federation	Samara Oblast	Rv1468c	1656188	GCC/GCA	179	A/A	Syn	CDS	PE_PGRS family protein, PE_PGRS29
GMTV001067	Russian Federation	Samara Oblast	Rv1468c	1656188	GCC/GCA	179	A/A	Syn	CDS	PE_PGRS family protein, PE_PGRS29
GMTV001068	Russian Federation	Samara Oblast	Rv1468c	1656188	GCC/GCA	179	A/A	Syn	CDS	PE_PGRS family protein, PE_PGRS29
GMTV001069	Russian Federation	Samara Oblast	Rv1468c	1656188	GCC/GCA	179	A/A	Syn	CDS	PE_PGRS family protein, PE_PGRS29
GMTV001070	Russian Federation	Samara Oblast	Rv1468c	1656188	GCC/GCA	179	A/A	Syn	CDS	PE_PGRS family protein, PE_PGRS29
GMTV001071	Russian Federation	Samara Oblast	Rv1468c	1656188	GCC/GCA	179	A/A	Syn	CDS	PE_PGRS family protein, PE_PGRS29
GMTV001072	Russian Federation	Samara Oblast	Rv1468c	1656188	GCC/GCA	179	A/A	Syn	CDS	PE_PGRS family protein, PE_PGRS29
GMTV001073	Russian Federation	Samara Oblast	Rv1468c	1656188	GCC/GCA	179	A/A	Syn	CDS	PE_PGRS family protein, PE_PGRS29
GMTV000829	Russian Federation	Samara Oblast	Rv1468c	1656180	ACC/AAC	181	T/N	Nonsyn	CDS	PE_PGRS family protein, PE_PGRS29
GMTV000830	Russian Federation	Samara Oblast	Rv1468c	1656180	ACC/AAC	181	T/N	Nonsyn	CDS	PE_PGRS family protein, PE_PGRS29
GMTV001382	Somalia	Somalia	Rv1468c	1656178	GGC/AGC	182	G/S	Nonsyn	CDS	PE_PGRS family protein, PE_PGRS29
GMTV001390	Ghana	Ghana	Rv1468c	1656178	GGC/AGC	182	G/S	Nonsyn	CDS	PE_PGRS family protein, PE_PGRS29
GMTV001404	Sri Lanka	Sri Lanka	Rv1468c	1656178	GGC/AGC	182	G/S	Nonsyn	CDS	PE_PGRS family protein, PE_PGRS29
GMTV001415	Vietnam	Vietnam	Rv1468c	1656178	GGC/AGC	182	G/S	Nonsyn	CDS	PE_PGRS family protein, PE_PGRS29
GMTV001420	Philippines	Philippines	Rv1468c	1656178	GGC/AGC	182	G/S	Nonsyn	CDS	PE_PGRS family protein, PE_PGRS29
GMTV001421	Ethiopia	Ethiopia	Rv1468c	1656178	GGC/AGC	182	G/S	Nonsyn	CDS	PE_PGRS family protein, PE_PGRS29
GMTV001424	Nepal	Nepal	Rv1468c	1656178	GGC/AGC	182	G/S	Nonsyn	CDS	PE_PGRS family protein, PE_PGRS29
GMTV001440	China	China	Rv1468c	1656178	GGC/AGC	182	G/S	Nonsyn	CDS	PE_PGRS family protein, PE_PGRS29
GMTV001452	Cambodia	Cambodia	Rv1468c	1656178	GGC/AGC	182	G/S	Nonsyn	CDS	PE_PGRS family protein, PE_PGRS29
GMTV001463	Malaysia	Malaysia	Rv1468c	1656178	GGC/AGC	182	G/S	Nonsyn	CDS	PE_PGRS family protein, PE_PGRS29
GMTV001464	Vietnam	Vietnam	Rv1468c	1656178	GGC/AGC	182	G/S	Nonsyn	CDS	PE_PGRS family protein, PE_PGRS29
GMTV001501	Thailand	Thailand	Rv1468c	1656178	GGC/AGC	182	G/S	Nonsyn	CDS	PE_PGRS family protein, PE_PGRS29
GMTV001510	Nepal	Nepal	Rv1468c	1656178	GGC/AGC	182	G/S	Nonsyn	CDS	PE_PGRS family protein, PE_PGRS29
GMTV001517	India	India	Rv1468c	1656178	GGC/AGC	182	G/S	Nonsyn	CDS	PE_PGRS family protein, PE_PGRS29
GMTV001520	Republic of Serbia	Serbia	Rv1468c	1656178	GGC/AGC	182	G/S	Nonsyn	CDS	PE_PGRS family protein, PE_PGRS29
GMTV001548	Sri Lanka	Sri Lanka	Rv1468c	1656178	GGC/AGC	182	G/S	Nonsyn	CDS	PE_PGRS family protein, PE_PGRS29
GMTV001557	China	China	Rv1468c	1656178	GGC/AGC	182	G/S	Nonsyn	CDS	PE_PGRS family protein, PE_PGRS29
GMTV001560	Vietnam	Vietnam	Rv1468c	1656178	GGC/AGC	182	G/S	Nonsyn	CDS	PE_PGRS family protein, PE_PGRS29
GMTV001587	Uganda	Uganda	Rv1468c	1656178	GGC/AGC	182	G/S	Nonsyn	CDS	PE_PGRS family protein, PE_PGRS29
GMTV001594	Ethiopia	Ethiopia	Rv1468c	1656178	GGC/AGC	182	G/S	Nonsyn	CDS	PE_PGRS family protein, PE_PGRS29
GMTV001595	Nepal	Nepal	Rv1468c	1656178	GGC/AGC	182	G/S	Nonsyn	CDS	PE_PGRS family protein, PE_PGRS29
GMTV001654	Netherlands	The Netherlands	Rv1468c	1656178	GGC/AGC	182	G/S	Nonsyn	CDS	PE_PGRS family protein, PE_PGRS29
GMTV001654	Netherlands	The Netherlands	Rv1468c	1656178	GGC/AGC	182	G/S	Nonsyn	CDS	PE_PGRS family protein, PE_PGRS29
GMTV001671	Netherlands	The Netherlands	Rv1468c	1656178	GGC/AGC	182	G/S	Nonsyn	CDS	PE_PGRS family protein, PE_PGRS29
GMTV001679	Netherlands	The Netherlands	Rv1468c	1656178	GGC/AGC	182	G/S	Nonsyn	CDS	PE_PGRS family protein, PE_PGRS29
GMTV001679	Netherlands	The Netherlands	Rv1468c	1656178	GGC/AGC	182	G/S	Nonsyn	CDS	PE_PGRS family protein, PE_PGRS29
GMTV001694	Netherlands	The Netherlands	Rv1468c	1656178	GGC/AGC	182	G/S	Nonsyn	CDS	PE_PGRS family protein, PE_PGRS29
GMTV001694	Netherlands	The Netherlands	Rv1468c	1656178	GGC/AGC	182	G/S	Nonsyn	CDS	PE_PGRS family protein, PE_PGRS29
GMTV001698	Netherlands	The Netherlands	Rv1468c	1656178	GGC/AGC	182	G/S	Nonsyn	CDS	PE_PGRS family protein, PE_PGRS29
GMTV001698	Netherlands	The Netherlands	Rv1468c	1656178	GGC/AGC	182	G/S	Nonsyn	CDS	PE_PGRS family protein, PE_PGRS29
GMTV001702	Netherlands	The Netherlands	Rv1468c	1656178	GGC/AGC	182	G/S	Nonsyn	CDS	PE_PGRS family protein, PE_PGRS29
GMTV001702	Netherlands	The Netherlands	Rv1468c	1656178	GGC/AGC	182	G/S	Nonsyn	CDS	PE_PGRS family protein, PE_PGRS29
GMTV001720	Netherlands	The Netherlands	Rv1468c	1656178	GGC/AGC	182	G/S	Nonsyn	CDS	PE_PGRS family protein, PE_PGRS29
GMTV001735	Netherlands	The Netherlands	Rv1468c	1656178	GGC/AGC	182	G/S	Nonsyn	CDS	PE_PGRS family protein, PE_PGRS29
GMTV001740	Netherlands	The Netherlands	Rv1468c	1656178	GGC/AGC	182	G/S	Nonsyn	CDS	PE_PGRS family protein, PE_PGRS29
GMTV001740	Netherlands	The Netherlands	Rv1468c	1656178	GGC/AGC	182	G/S	Nonsyn	CDS	PE_PGRS family protein, PE_PGRS29
GMTV001746	Netherlands	The Netherlands	Rv1468c	1656178	GGC/AGC	182	G/S	Nonsyn	CDS	PE_PGRS family protein, PE_PGRS29
GMTV001762	Netherlands	The Netherlands	Rv1468c	1656178	GGC/AGC	182	G/S	Nonsyn	CDS	PE_PGRS family protein, PE_PGRS29
GMTV001769	Netherlands	The Netherlands	Rv1468c	1656178	GGC/AGC	182	G/S	Nonsyn	CDS	PE_PGRS family protein, PE_PGRS29
GMTV001769	Netherlands	The Netherlands	Rv1468c	1656178	GGC/AGC	182	G/S	Nonsyn	CDS	PE_PGRS family protein, PE_PGRS29
GMTV001814	Netherlands	The Netherlands	Rv1468c	1656178	GGC/AGC	182	G/S	Nonsyn	CDS	PE_PGRS family protein, PE_PGRS29
GMTV001814	Netherlands	The Netherlands	Rv1468c	1656178	GGC/AGC	182	G/S	Nonsyn	CDS	PE_PGRS family protein, PE_PGRS29
GMTV001814	Netherlands	The Netherlands	Rv1468c	1656178	GGC/AGC	182	G/S	Nonsyn	CDS	PE_PGRS family protein, PE_PGRS29
GMTV001827	Netherlands	The Netherlands	Rv1468c	1656178	GGC/AGC	182	G/S	Nonsyn	CDS	PE_PGRS family protein, PE_PGRS29
GMTV001831	Netherlands	The Netherlands	Rv1468c	1656178	GGC/AGC	182	G/S	Nonsyn	CDS	PE_PGRS family protein, PE_PGRS29
GMTV001831	Netherlands	The Netherlands	Rv1468c	1656178	GGC/AGC	182	G/S	Nonsyn	CDS	PE_PGRS family protein, PE_PGRS29
GMTV001840	Malawi	NA	Rv1468c	1656178	GGC/AGC	182	G/S	Nonsyn	CDS	PE_PGRS family protein, PE_PGRS29
GMTV001840	Malawi	NA	Rv1468c	1656178	GGC/AGC	182	G/S	Nonsyn	CDS	PE_PGRS family protein, PE_PGRS29
GMTV001853	Malawi	NA	Rv1468c	1656178	GGC/AGC	182	G/S	Nonsyn	CDS	PE_PGRS family protein, PE_PGRS29
GMTV001853	Malawi	NA	Rv1468c	1656178	GGC/AGC	182	G/S	Nonsyn	CDS	PE_PGRS family protein, PE_PGRS29
GMTV001871	Malawi	NA	Rv1468c	1656178	GGC/AGC	182	G/S	Nonsyn	CDS	PE_PGRS family protein, PE_PGRS29
GMTV001874	Malawi	NA	Rv1468c	1656178	GGC/AGC	182	G/S	Nonsyn	CDS	PE_PGRS family protein, PE_PGRS29
GMTV001874	Malawi	NA	Rv1468c	1656178	GGC/AGC	182	G/S	Nonsyn	CDS	PE_PGRS family protein, PE_PGRS29
GMTV001875	Malawi	NA	Rv1468c	1656178	GGC/AGC	182	G/S	Nonsyn	CDS	PE_PGRS family protein, PE_PGRS29
GMTV001875	Malawi	NA	Rv1468c	1656178	GGC/AGC	182	G/S	Nonsyn	CDS	PE_PGRS family protein, PE_PGRS29
GMTV001882	Malawi	NA	Rv1468c	1656178	GGC/AGC	182	G/S	Nonsyn	CDS	PE_PGRS family protein, PE_PGRS29
GMTV001882	Malawi	NA	Rv1468c	1656178	GGC/AGC	182	G/S	Nonsyn	CDS	PE_PGRS family protein, PE_PGRS29
GMTV001884	Malawi	NA	Rv1468c	1656178	GGC/AGC	182	G/S	Nonsyn	CDS	PE_PGRS family protein, PE_PGRS29
GMTV001884	Malawi	NA	Rv1468c	1656178	GGC/AGC	182	G/S	Nonsyn	CDS	PE_PGRS family protein, PE_PGRS29
GMTV001884	Malawi	NA	Rv1468c	1656178	GGC/AGC	182	G/S	Nonsyn	CDS	PE_PGRS family protein, PE_PGRS29
GMTV001886	Malawi	NA	Rv1468c	1656178	GGC/AGC	182	G/S	Nonsyn	CDS	PE_PGRS family protein, PE_PGRS29
GMTV001886	Malawi	NA	Rv1468c	1656178	GGC/AGC	182	G/S	Nonsyn	CDS	PE_PGRS family protein, PE_PGRS29
GMTV001891	Malawi	NA	Rv1468c	1656178	GGC/AGC	182	G/S	Nonsyn	CDS	PE_PGRS family protein, PE_PGRS29
GMTV001891	Malawi	NA	Rv1468c	1656178	GGC/AGC	182	G/S	Nonsyn	CDS	PE_PGRS family protein, PE_PGRS29
GMTV001897	Malawi	NA	Rv1468c	1656178	GGC/AGC	182	G/S	Nonsyn	CDS	PE_PGRS family protein, PE_PGRS29
GMTV001897	Malawi	NA	Rv1468c	1656178	GGC/AGC	182	G/S	Nonsyn	CDS	PE_PGRS family protein, PE_PGRS29
GMTV001914	Malawi	NA	Rv1468c	1656178	GGC/AGC	182	G/S	Nonsyn	CDS	PE_PGRS family protein, PE_PGRS29
GMTV001964	Malawi	NA	Rv1468c	1656178	GGC/AGC	182	G/S	Nonsyn	CDS	PE_PGRS family protein, PE_PGRS29
GMTV001976	Malawi	NA	Rv1468c	1656178	GGC/AGC	182	G/S	Nonsyn	CDS	PE_PGRS family protein, PE_PGRS29
GMTV001981	Malawi	NA	Rv1468c	1656178	GGC/AGC	182	G/S	Nonsyn	CDS	PE_PGRS family protein, PE_PGRS29
GMTV001991	Malawi	NA	Rv1468c	1656178	GGC/AGC	182	G/S	Nonsyn	CDS	PE_PGRS family protein, PE_PGRS29
GMTV002009	Malawi	NA	Rv1468c	1656178	GGC/AGC	182	G/S	Nonsyn	CDS	PE_PGRS family protein, PE_PGRS29
GMTV002011	Malawi	NA	Rv1468c	1656178	GGC/AGC	182	G/S	Nonsyn	CDS	PE_PGRS family protein, PE_PGRS29
GMTV002034	Malawi	NA	Rv1468c	1656178	GGC/AGC	182	G/S	Nonsyn	CDS	PE_PGRS family protein, PE_PGRS29
GMTV002048	Malawi	NA	Rv1468c	1656178	GGC/AGC	182	G/S	Nonsyn	CDS	PE_PGRS family protein, PE_PGRS29
GMTV002050	Malawi	NA	Rv1468c	1656178	GGC/AGC	182	G/S	Nonsyn	CDS	PE_PGRS family protein, PE_PGRS29
GMTV002083	Malawi	NA	Rv1468c	1656178	GGC/AGC	182	G/S	Nonsyn	CDS	PE_PGRS family protein, PE_PGRS29
GMTV002092	Malawi	NA	Rv1468c	1656178	GGC/AGC	182	G/S	Nonsyn	CDS	PE_PGRS family protein, PE_PGRS29
GMTV002097	Malawi	NA	Rv1468c	1656178	GGC/AGC	182	G/S	Nonsyn	CDS	PE_PGRS family protein, PE_PGRS29
GMTV002124	Malawi	NA	Rv1468c	1656178	GGC/AGC	182	G/S	Nonsyn	CDS	PE_PGRS family protein, PE_PGRS29
GMTV002195	Malawi	NA	Rv1468c	1656178	GGC/AGC	182	G/S	Nonsyn	CDS	PE_PGRS family protein, PE_PGRS29
GMTV002209	Malawi	NA	Rv1468c	1656178	GGC/AGC	182	G/S	Nonsyn	CDS	PE_PGRS family protein, PE_PGRS29
GMTV002237	Malawi	NA	Rv1468c	1656178	GGC/AGC	182	G/S	Nonsyn	CDS	PE_PGRS family protein, PE_PGRS29
GMTV000076	Russian Federation	Samara Oblast	Rv1468c	1656172	TGG/GGG	184	W/G	Nonsyn	CDS	PE_PGRS family protein, PE_PGRS29
GMTV000168	Russian Federation	Samara Oblast	Rv1468c	1656172	TGG/GGG	184	W/G	Nonsyn	CDS	PE_PGRS family protein, PE_PGRS29
GMTV000350	Russian Federation	Samara Oblast	Rv1468c	1656172	TGG/GGG	184	W/G	Nonsyn	CDS	PE_PGRS family protein, PE_PGRS29
GMTV000371	Russian Federation	Samara Oblast	Rv1468c	1656172	TGG/GGG	184	W/G	Nonsyn	CDS	PE_PGRS family protein, PE_PGRS29
GMTV000387	Russian Federation	Samara Oblast	Rv1468c	1656172	TGG/GGG	184	W/G	Nonsyn	CDS	PE_PGRS family protein, PE_PGRS29
GMTV000510	Russian Federation	Samara Oblast	Rv1468c	1656172	TGG/GGG	184	W/G	Nonsyn	CDS	PE_PGRS family protein, PE_PGRS29
GMTV000521	Russian Federation	Samara Oblast	Rv1468c	1656172	TGG/GGG	184	W/G	Nonsyn	CDS	PE_PGRS family protein, PE_PGRS29
GMTV000543	Russian Federation	Samara Oblast	Rv1468c	1656172	TGG/GGG	184	W/G	Nonsyn	CDS	PE_PGRS family protein, PE_PGRS29
GMTV000586	Russian Federation	Samara Oblast	Rv1468c	1656172	TGG/GGG	184	W/G	Nonsyn	CDS	PE_PGRS family protein, PE_PGRS29
GMTV000597	Russian Federation	Samara Oblast	Rv1468c	1656172	TGG/GGG	184	W/G	Nonsyn	CDS	PE_PGRS family protein, PE_PGRS29
GMTV000690	Russian Federation	Samara Oblast	Rv1468c	1656172	TGG/GGG	184	W/G	Nonsyn	CDS	PE_PGRS family protein, PE_PGRS29
GMTV000702	Russian Federation	Samara Oblast	Rv1468c	1656172	TGG/GGG	184	W/G	Nonsyn	CDS	PE_PGRS family protein, PE_PGRS29
GMTV000727	Russian Federation	Samara Oblast	Rv1468c	1656172	TGG/GGG	184	W/G	Nonsyn	CDS	PE_PGRS family protein, PE_PGRS29
GMTV000742	Russian Federation	Samara Oblast	Rv1468c	1656172	TGG/GGG	184	W/G	Nonsyn	CDS	PE_PGRS family protein, PE_PGRS29
GMTV000833	Russian Federation	Samara Oblast	Rv1468c	1656172	TGG/GGG	184	W/G	Nonsyn	CDS	PE_PGRS family protein, PE_PGRS29
GMTV000879	Russian Federation	Samara Oblast	Rv1468c	1656172	TGG/GGG	184	W/G	Nonsyn	CDS	PE_PGRS family protein, PE_PGRS29
GMTV000887	Russian Federation	Samara Oblast	Rv1468c	1656172	TGG/GGG	184	W/G	Nonsyn	CDS	PE_PGRS family protein, PE_PGRS29
GMTV000888	Russian Federation	Samara Oblast	Rv1468c	1656172	TGG/GGG	184	W/G	Nonsyn	CDS	PE_PGRS family protein, PE_PGRS29
GMTV000913	Russian Federation	Samara Oblast	Rv1468c	1656172	TGG/GGG	184	W/G	Nonsyn	CDS	PE_PGRS family protein, PE_PGRS29
GMTV000953	Russian Federation	Samara Oblast	Rv1468c	1656172	TGG/GGG	184	W/G	Nonsyn	CDS	PE_PGRS family protein, PE_PGRS29
GMTV000960	Russian Federation	Samara Oblast	Rv1468c	1656172	TGG/GGG	184	W/G	Nonsyn	CDS	PE_PGRS family protein, PE_PGRS29
GMTV000963	Russian Federation	Samara Oblast	Rv1468c	1656172	TGG/GGG	184	W/G	Nonsyn	CDS	PE_PGRS family protein, PE_PGRS29
GMTV001060	Russian Federation	Samara Oblast	Rv1468c	1656172	TGG/GGG	184	W/G	Nonsyn	CDS	PE_PGRS family protein, PE_PGRS29
GMTV001067	Russian Federation	Samara Oblast	Rv1468c	1656172	TGG/GGG	184	W/G	Nonsyn	CDS	PE_PGRS family protein, PE_PGRS29
GMTV001070	Russian Federation	Samara Oblast	Rv1468c	1656172	TGG/GGG	184	W/G	Nonsyn	CDS	PE_PGRS family protein, PE_PGRS29
GMTV001291	Uganda	Uganda	Rv1468c	1656172	TGG/GGG	184	W/G	Nonsyn	CDS	PE_PGRS family protein, PE_PGRS29
GMTV001295	Uganda	Uganda	Rv1468c	1656172	TGG/GGG	184	W/G	Nonsyn	CDS	PE_PGRS family protein, PE_PGRS29
GMTV001303	Uganda	Uganda	Rv1468c	1656172	TGG/GGG	184	W/G	Nonsyn	CDS	PE_PGRS family protein, PE_PGRS29
GMTV001839	Malawi	NA	Rv1468c	1656172	TGG/GGG	184	W/G	Nonsyn	CDS	PE_PGRS family protein, PE_PGRS29
GMTV001839	Malawi	NA	Rv1468c	1656172	TGG/GGG	184	W/G	Nonsyn	CDS	PE_PGRS family protein, PE_PGRS29
GMTV001872	Malawi	NA	Rv1468c	1656172	TGG/GGG	184	W/G	Nonsyn	CDS	PE_PGRS family protein, PE_PGRS29
GMTV001872	Malawi	NA	Rv1468c	1656172	TGG/GGG	184	W/G	Nonsyn	CDS	PE_PGRS family protein, PE_PGRS29
GMTV001908	Malawi	NA	Rv1468c	1656172	TGG/GGG	184	W/G	Nonsyn	CDS	PE_PGRS family protein, PE_PGRS29
GMTV001925	Malawi	NA	Rv1468c	1656172	TGG/GGG	184	W/G	Nonsyn	CDS	PE_PGRS family protein, PE_PGRS29
GMTV001926	Malawi	NA	Rv1468c	1656172	TGG/GGG	184	W/G	Nonsyn	CDS	PE_PGRS family protein, PE_PGRS29
GMTV001941	Malawi	NA	Rv1468c	1656172	TGG/GGG	184	W/G	Nonsyn	CDS	PE_PGRS family protein, PE_PGRS29
GMTV001952	Malawi	NA	Rv1468c	1656172	TGG/GGG	184	W/G	Nonsyn	CDS	PE_PGRS family protein, PE_PGRS29
GMTV001996	Malawi	NA	Rv1468c	1656172	TGG/GGG	184	W/G	Nonsyn	CDS	PE_PGRS family protein, PE_PGRS29
GMTV002070	Malawi	NA	Rv1468c	1656172	TGG/GGG	184	W/G	Nonsyn	CDS	PE_PGRS family protein, PE_PGRS29
GMTV002075	Malawi	NA	Rv1468c	1656172	TGG/GGG	184	W/G	Nonsyn	CDS	PE_PGRS family protein, PE_PGRS29
GMTV002104	Malawi	NA	Rv1468c	1656172	TGG/GGG	184	W/G	Nonsyn	CDS	PE_PGRS family protein, PE_PGRS29
GMTV002113	Malawi	NA	Rv1468c	1656172	TGG/GGG	184	W/G	Nonsyn	CDS	PE_PGRS family protein, PE_PGRS29
GMTV002121	Malawi	NA	Rv1468c	1656172	TGG/GGG	184	W/G	Nonsyn	CDS	PE_PGRS family protein, PE_PGRS29
GMTV002123	Malawi	NA	Rv1468c	1656172	TGG/GGG	184	W/G	Nonsyn	CDS	PE_PGRS family protein, PE_PGRS29
GMTV002124	Malawi	NA	Rv1468c	1656172	TGG/GGG	184	W/G	Nonsyn	CDS	PE_PGRS family protein, PE_PGRS29
GMTV002149	Malawi	NA	Rv1468c	1656172	TGG/GGG	184	W/G	Nonsyn	CDS	PE_PGRS family protein, PE_PGRS29
GMTV002154	Malawi	NA	Rv1468c	1656172	TGG/GGG	184	W/G	Nonsyn	CDS	PE_PGRS family protein, PE_PGRS29
GMTV002174	Malawi	NA	Rv1468c	1656172	TGG/GGG	184	W/G	Nonsyn	CDS	PE_PGRS family protein, PE_PGRS29
GMTV002188	Malawi	NA	Rv1468c	1656172	TGG/GGG	184	W/G	Nonsyn	CDS	PE_PGRS family protein, PE_PGRS29
GMTV002201	Malawi	NA	Rv1468c	1656172	TGG/GGG	184	W/G	Nonsyn	CDS	PE_PGRS family protein, PE_PGRS29
GMTV000076	Russian Federation	Samara Oblast	Rv1468c	1656169	CTG/GTG	185	L/V	Nonsyn	CDS	PE_PGRS family protein, PE_PGRS29
GMTV000913	Russian Federation	Samara Oblast	Rv1468c	1656169	CTG/GTG	185	L/V	Nonsyn	CDS	PE_PGRS family protein, PE_PGRS29
GMTV002178	Malawi	NA	Rv1468c	1656161	GGC/GGT	188	G/G	Syn	CDS	PE_PGRS family protein, PE_PGRS29
GMTV001279	Uganda	Uganda	Rv1468c	1656158	AAC/AAT	189	N/N	Syn	CDS	PE_PGRS family protein, PE_PGRS29
GMTV001141	China	Guizhou	Rv1468c	1656150	GCC/GAC	191	A/D	Nonsyn	CDS	PE_PGRS family protein, PE_PGRS29
GMTV001283	Uganda	Uganda	Rv1468c	1656150	GCC/GGC	191	A/G	Nonsyn	CDS	PE_PGRS family protein, PE_PGRS29
GMTV001284	Uganda	Uganda	Rv1468c	1656150	GCC/GGC	191	A/G	Nonsyn	CDS	PE_PGRS family protein, PE_PGRS29
GMTV001294	Uganda	Uganda	Rv1468c	1656150	GCC/GGC	191	A/G	Nonsyn	CDS	PE_PGRS family protein, PE_PGRS29
GMTV001307	Uganda	Uganda	Rv1468c	1656150	GCC/GGC	191	A/G	Nonsyn	CDS	PE_PGRS family protein, PE_PGRS29
GMTV001314	Uganda	Uganda	Rv1468c	1656150	GCC/GGC	191	A/G	Nonsyn	CDS	PE_PGRS family protein, PE_PGRS29
GMTV001318	Uganda	Uganda	Rv1468c	1656150	GCC/GGC	191	A/G	Nonsyn	CDS	PE_PGRS family protein, PE_PGRS29
GMTV001323	Uganda	Uganda	Rv1468c	1656150	GCC/GGC	191	A/G	Nonsyn	CDS	PE_PGRS family protein, PE_PGRS29
GMTV001329	Uganda	Uganda	Rv1468c	1656150	GCC/GGC	191	A/G	Nonsyn	CDS	PE_PGRS family protein, PE_PGRS29
GMTV001404	Sri Lanka	Sri Lanka	Rv1468c	1656150	GCC/GGC	191	A/G	Nonsyn	CDS	PE_PGRS family protein, PE_PGRS29
GMTV001874	Malawi	NA	Rv1468c	1656150	GCC/GGC	191	A/G	Nonsyn	CDS	PE_PGRS family protein, PE_PGRS29
GMTV001874	Malawi	NA	Rv1468c	1656150	GCC/GGC	191	A/G	Nonsyn	CDS	PE_PGRS family protein, PE_PGRS29
GMTV001909	Malawi	NA	Rv1468c	1656150	GCC/GGC	191	A/G	Nonsyn	CDS	PE_PGRS family protein, PE_PGRS29
GMTV001930	Malawi	NA	Rv1468c	1656150	GCC/GGC	191	A/G	Nonsyn	CDS	PE_PGRS family protein, PE_PGRS29
GMTV002034	Malawi	NA	Rv1468c	1656150	GCC/GGC	191	A/G	Nonsyn	CDS	PE_PGRS family protein, PE_PGRS29
GMTV002084	Malawi	NA	Rv1468c	1656150	GCC/GGC	191	A/G	Nonsyn	CDS	PE_PGRS family protein, PE_PGRS29
GMTV002085	Malawi	NA	Rv1468c	1656150	GCC/GGC	191	A/G	Nonsyn	CDS	PE_PGRS family protein, PE_PGRS29
GMTV002092	Malawi	NA	Rv1468c	1656150	GCC/GGC	191	A/G	Nonsyn	CDS	PE_PGRS family protein, PE_PGRS29
GMTV002097	Malawi	NA	Rv1468c	1656150	GCC/GGC	191	A/G	Nonsyn	CDS	PE_PGRS family protein, PE_PGRS29
GMTV002104	Malawi	NA	Rv1468c	1656150	GCC/GGC	191	A/G	Nonsyn	CDS	PE_PGRS family protein, PE_PGRS29
GMTV002109	Malawi	NA	Rv1468c	1656150	GCC/GGC	191	A/G	Nonsyn	CDS	PE_PGRS family protein, PE_PGRS29
GMTV002123	Malawi	NA	Rv1468c	1656150	GCC/GGC	191	A/G	Nonsyn	CDS	PE_PGRS family protein, PE_PGRS29
GMTV002124	Malawi	NA	Rv1468c	1656150	GCC/GGC	191	A/G	Nonsyn	CDS	PE_PGRS family protein, PE_PGRS29
GMTV002129	Malawi	NA	Rv1468c	1656150	GCC/GGC	191	A/G	Nonsyn	CDS	PE_PGRS family protein, PE_PGRS29
GMTV002132	Malawi	NA	Rv1468c	1656150	GCC/GGC	191	A/G	Nonsyn	CDS	PE_PGRS family protein, PE_PGRS29
GMTV002136	Malawi	NA	Rv1468c	1656150	GCC/GGC	191	A/G	Nonsyn	CDS	PE_PGRS family protein, PE_PGRS29
GMTV002143	Malawi	NA	Rv1468c	1656150	GCC/GGC	191	A/G	Nonsyn	CDS	PE_PGRS family protein, PE_PGRS29
GMTV002178	Malawi	NA	Rv1468c	1656150	GCC/GGC	191	A/G	Nonsyn	CDS	PE_PGRS family protein, PE_PGRS29
GMTV000076	Russian Federation	Samara Oblast	Rv1468c	1656131	GGT/GGG	198	G/G	Syn	CDS	PE_PGRS family protein, PE_PGRS29
GMTV001279	Uganda	Uganda	Rv1468c	1656131	GGT/GGG	198	G/G	Syn	CDS	PE_PGRS family protein, PE_PGRS29
GMTV001281	Uganda	Uganda	Rv1468c	1656131	GGT/GGG	198	G/G	Syn	CDS	PE_PGRS family protein, PE_PGRS29
GMTV001282	Uganda	Uganda	Rv1468c	1656131	GGT/GGG	198	G/G	Syn	CDS	PE_PGRS family protein, PE_PGRS29
GMTV001283	Uganda	Uganda	Rv1468c	1656131	GGT/GGG	198	G/G	Syn	CDS	PE_PGRS family protein, PE_PGRS29
GMTV001284	Uganda	Uganda	Rv1468c	1656131	GGT/GGG	198	G/G	Syn	CDS	PE_PGRS family protein, PE_PGRS29
GMTV001288	Uganda	Uganda	Rv1468c	1656131	GGT/GGG	198	G/G	Syn	CDS	PE_PGRS family protein, PE_PGRS29
GMTV001289	Uganda	Uganda	Rv1468c	1656131	GGT/GGG	198	G/G	Syn	CDS	PE_PGRS family protein, PE_PGRS29
GMTV001291	Uganda	Uganda	Rv1468c	1656131	GGT/GGG	198	G/G	Syn	CDS	PE_PGRS family protein, PE_PGRS29
GMTV001292	Uganda	Uganda	Rv1468c	1656131	GGT/GGG	198	G/G	Syn	CDS	PE_PGRS family protein, PE_PGRS29
GMTV001294	Uganda	Uganda	Rv1468c	1656131	GGT/GGG	198	G/G	Syn	CDS	PE_PGRS family protein, PE_PGRS29
GMTV001295	Uganda	Uganda	Rv1468c	1656131	GGT/GGG	198	G/G	Syn	CDS	PE_PGRS family protein, PE_PGRS29
GMTV001296	Uganda	Uganda	Rv1468c	1656131	GGT/GGG	198	G/G	Syn	CDS	PE_PGRS family protein, PE_PGRS29
GMTV001300	Uganda	Uganda	Rv1468c	1656131	GGT/GGG	198	G/G	Syn	CDS	PE_PGRS family protein, PE_PGRS29
GMTV001302	Uganda	Uganda	Rv1468c	1656131	GGT/GGG	198	G/G	Syn	CDS	PE_PGRS family protein, PE_PGRS29
GMTV001303	Uganda	Uganda	Rv1468c	1656131	GGT/GGG	198	G/G	Syn	CDS	PE_PGRS family protein, PE_PGRS29
GMTV001304	Uganda	Uganda	Rv1468c	1656131	GGT/GGG	198	G/G	Syn	CDS	PE_PGRS family protein, PE_PGRS29
GMTV001311	Uganda	Uganda	Rv1468c	1656131	GGT/GGG	198	G/G	Syn	CDS	PE_PGRS family protein, PE_PGRS29
GMTV001313	Uganda	Uganda	Rv1468c	1656131	GGT/GGG	198	G/G	Syn	CDS	PE_PGRS family protein, PE_PGRS29
GMTV001316	Uganda	Uganda	Rv1468c	1656131	GGT/GGG	198	G/G	Syn	CDS	PE_PGRS family protein, PE_PGRS29
GMTV001317	Uganda	Uganda	Rv1468c	1656131	GGT/GGG	198	G/G	Syn	CDS	PE_PGRS family protein, PE_PGRS29
GMTV001319	Uganda	Uganda	Rv1468c	1656131	GGT/GGG	198	G/G	Syn	CDS	PE_PGRS family protein, PE_PGRS29
GMTV001324	Uganda	Uganda	Rv1468c	1656131	GGT/GGG	198	G/G	Syn	CDS	PE_PGRS family protein, PE_PGRS29
GMTV001326	Uganda	Uganda	Rv1468c	1656131	GGT/GGG	198	G/G	Syn	CDS	PE_PGRS family protein, PE_PGRS29
GMTV001327	Uganda	Uganda	Rv1468c	1656131	GGT/GGG	198	G/G	Syn	CDS	PE_PGRS family protein, PE_PGRS29
GMTV001418	Portugal	Portugal	Rv1468c	1656129	GGC/GCC	198	G/A	Nonsyn	CDS	PE_PGRS family protein, PE_PGRS29
GMTV001418	Portugal	Portugal	Rv1468c	1656131	GGT/GGC	198	G/G	Syn	CDS	PE_PGRS family protein, PE_PGRS29
GMTV001562	China	China	Rv1468c	1656131	GGT/GGG	198	G/G	Syn	CDS	PE_PGRS family protein, PE_PGRS29
GMTV001588	United States of America	United States of America	Rv1468c	1656131	GGT/GGG	198	G/G	Syn	CDS	PE_PGRS family protein, PE_PGRS29
GMTV001666	Netherlands	The Netherlands	Rv1468c	1656131	GGT/GGG	198	G/G	Syn	CDS	PE_PGRS family protein, PE_PGRS29
GMTV001690	Netherlands	The Netherlands	Rv1468c	1656131	GGT/GGG	198	G/G	Syn	CDS	PE_PGRS family protein, PE_PGRS29
GMTV001702	Netherlands	The Netherlands	Rv1468c	1656131	GGT/GGG	198	G/G	Syn	CDS	PE_PGRS family protein, PE_PGRS29
GMTV001754	Netherlands	The Netherlands	Rv1468c	1656131	GGT/GGG	198	G/G	Syn	CDS	PE_PGRS family protein, PE_PGRS29
GMTV001797	Netherlands	The Netherlands	Rv1468c	1656131	GGT/GGG	198	G/G	Syn	CDS	PE_PGRS family protein, PE_PGRS29
GMTV001806	Netherlands	The Netherlands	Rv1468c	1656131	GGT/GGG	198	G/G	Syn	CDS	PE_PGRS family protein, PE_PGRS29
GMTV001816	Netherlands	The Netherlands	Rv1468c	1656131	GGT/GGG	198	G/G	Syn	CDS	PE_PGRS family protein, PE_PGRS29
GMTV002110	Malawi	NA	Rv1468c	1656131	GGT/GGG	198	G/G	Syn	CDS	PE_PGRS family protein, PE_PGRS29
GMTV001281	Uganda	Uganda	Rv1468c	1656128	GGC/GGG	199	G/G	Syn	CDS	PE_PGRS family protein, PE_PGRS29
GMTV001283	Uganda	Uganda	Rv1468c	1656128	GGC/GGG	199	G/G	Syn	CDS	PE_PGRS family protein, PE_PGRS29
GMTV001295	Uganda	Uganda	Rv1468c	1656128	GGC/GGG	199	G/G	Syn	CDS	PE_PGRS family protein, PE_PGRS29
GMTV001300	Uganda	Uganda	Rv1468c	1656128	GGC/GGG	199	G/G	Syn	CDS	PE_PGRS family protein, PE_PGRS29
GMTV001319	Uganda	Uganda	Rv1468c	1656128	GGC/GGG	199	G/G	Syn	CDS	PE_PGRS family protein, PE_PGRS29
GMTV001325	Uganda	Uganda	Rv1468c	1656128	GGC/GGG	199	G/G	Syn	CDS	PE_PGRS family protein, PE_PGRS29
GMTV001702	Netherlands	The Netherlands	Rv1468c	1656128	GGC/GGG	199	G/G	Syn	CDS	PE_PGRS family protein, PE_PGRS29
GMTV001447	India	India	Rv1468c	1656122	GGT/GGG	201	G/G	Syn	CDS	PE_PGRS family protein, PE_PGRS29
GMTV001294	Uganda	Uganda	Rv1468c	1656104	GGC/GGG	207	G/G	Syn	CDS	PE_PGRS family protein, PE_PGRS29
GMTV001299	Uganda	Uganda	Rv1468c	1656104	GGC/GGG	207	G/G	Syn	CDS	PE_PGRS family protein, PE_PGRS29
GMTV001308	Uganda	Uganda	Rv1468c	1656104	GGC/GGG	207	G/G	Syn	CDS	PE_PGRS family protein, PE_PGRS29
GMTV001478	Vietnam	Vietnam	Rv1468c	1656104	GGC/GGG	207	G/G	Syn	CDS	PE_PGRS family protein, PE_PGRS29
GMTV002092	Malawi	NA	Rv1468c	1656096	GTG/GGG	209	V/G	Nonsyn	CDS	PE_PGRS family protein, PE_PGRS29
GMTV001421	Ethiopia	Ethiopia	Rv1468c	1656074	GCG/GCC	217	A/A	Syn	CDS	PE_PGRS family protein, PE_PGRS29
GMTV001698	Netherlands	The Netherlands	Rv1468c	1656074	GCG/GCC	217	A/A	Syn	CDS	PE_PGRS family protein, PE_PGRS29
GMTV001698	Netherlands	The Netherlands	Rv1468c	1656074	GCG/GCC	217	A/A	Syn	CDS	PE_PGRS family protein, PE_PGRS29
GMTV000311	Russian Federation	Samara Oblast	Rv1468c	1656071	GGT/GGG	218	G/G	Syn	CDS	PE_PGRS family protein, PE_PGRS29
GMTV000334	Russian Federation	Samara Oblast	Rv1468c	1656071	GGT/GGG	218	G/G	Syn	CDS	PE_PGRS family protein, PE_PGRS29
GMTV000349	Russian Federation	Samara Oblast	Rv1468c	1656071	GGT/GGG	218	G/G	Syn	CDS	PE_PGRS family protein, PE_PGRS29
GMTV000377	Russian Federation	Samara Oblast	Rv1468c	1656071	GGT/GGG	218	G/G	Syn	CDS	PE_PGRS family protein, PE_PGRS29
GMTV000404	Russian Federation	Samara Oblast	Rv1468c	1656071	GGT/GGG	218	G/G	Syn	CDS	PE_PGRS family protein, PE_PGRS29
GMTV000426	Russian Federation	Samara Oblast	Rv1468c	1656071	GGT/GGG	218	G/G	Syn	CDS	PE_PGRS family protein, PE_PGRS29
GMTV000451	Russian Federation	Samara Oblast	Rv1468c	1656071	GGT/GGG	218	G/G	Syn	CDS	PE_PGRS family protein, PE_PGRS29
GMTV000460	Russian Federation	Samara Oblast	Rv1468c	1656071	GGT/GGG	218	G/G	Syn	CDS	PE_PGRS family protein, PE_PGRS29
GMTV000580	Russian Federation	Samara Oblast	Rv1468c	1656071	GGT/GGG	218	G/G	Syn	CDS	PE_PGRS family protein, PE_PGRS29
GMTV000636	Russian Federation	Samara Oblast	Rv1468c	1656071	GGT/GGG	218	G/G	Syn	CDS	PE_PGRS family protein, PE_PGRS29
GMTV000645	Russian Federation	Samara Oblast	Rv1468c	1656071	GGT/GGG	218	G/G	Syn	CDS	PE_PGRS family protein, PE_PGRS29
GMTV000647	Russian Federation	Samara Oblast	Rv1468c	1656071	GGT/GGG	218	G/G	Syn	CDS	PE_PGRS family protein, PE_PGRS29
GMTV000686	Russian Federation	Samara Oblast	Rv1468c	1656071	GGT/GGG	218	G/G	Syn	CDS	PE_PGRS family protein, PE_PGRS29
GMTV000714	Russian Federation	Samara Oblast	Rv1468c	1656071	GGT/GGG	218	G/G	Syn	CDS	PE_PGRS family protein, PE_PGRS29
GMTV000728	Russian Federation	Samara Oblast	Rv1468c	1656071	GGT/GGG	218	G/G	Syn	CDS	PE_PGRS family protein, PE_PGRS29
GMTV000758	Russian Federation	Samara Oblast	Rv1468c	1656071	GGT/GGG	218	G/G	Syn	CDS	PE_PGRS family protein, PE_PGRS29
GMTV000778	Russian Federation	Samara Oblast	Rv1468c	1656071	GGT/GGG	218	G/G	Syn	CDS	PE_PGRS family protein, PE_PGRS29
GMTV000779	Russian Federation	Samara Oblast	Rv1468c	1656071	GGT/GGG	218	G/G	Syn	CDS	PE_PGRS family protein, PE_PGRS29
GMTV000788	Russian Federation	Samara Oblast	Rv1468c	1656071	GGT/GGG	218	G/G	Syn	CDS	PE_PGRS family protein, PE_PGRS29
GMTV000796	Russian Federation	Samara Oblast	Rv1468c	1656071	GGT/GGG	218	G/G	Syn	CDS	PE_PGRS family protein, PE_PGRS29
GMTV000816	Russian Federation	Samara Oblast	Rv1468c	1656071	GGT/GGG	218	G/G	Syn	CDS	PE_PGRS family protein, PE_PGRS29
GMTV000832	Russian Federation	Samara Oblast	Rv1468c	1656071	GGT/GGG	218	G/G	Syn	CDS	PE_PGRS family protein, PE_PGRS29
GMTV000841	Russian Federation	Samara Oblast	Rv1468c	1656071	GGT/GGG	218	G/G	Syn	CDS	PE_PGRS family protein, PE_PGRS29
GMTV000857	Russian Federation	Samara Oblast	Rv1468c	1656071	GGT/GGG	218	G/G	Syn	CDS	PE_PGRS family protein, PE_PGRS29
GMTV000861	Russian Federation	Samara Oblast	Rv1468c	1656071	GGT/GGG	218	G/G	Syn	CDS	PE_PGRS family protein, PE_PGRS29
GMTV000878	Russian Federation	Samara Oblast	Rv1468c	1656071	GGT/GGG	218	G/G	Syn	CDS	PE_PGRS family protein, PE_PGRS29
GMTV000896	Russian Federation	Samara Oblast	Rv1468c	1656071	GGT/GGG	218	G/G	Syn	CDS	PE_PGRS family protein, PE_PGRS29
GMTV000984	Russian Federation	Samara Oblast	Rv1468c	1656071	GGT/GGG	218	G/G	Syn	CDS	PE_PGRS family protein, PE_PGRS29
GMTV001000	Russian Federation	Samara Oblast	Rv1468c	1656071	GGT/GGG	218	G/G	Syn	CDS	PE_PGRS family protein, PE_PGRS29
GMTV001009	Russian Federation	Samara Oblast	Rv1468c	1656071	GGT/GGG	218	G/G	Syn	CDS	PE_PGRS family protein, PE_PGRS29
GMTV001016	Russian Federation	Samara Oblast	Rv1468c	1656071	GGT/GGG	218	G/G	Syn	CDS	PE_PGRS family protein, PE_PGRS29
GMTV001049	Russian Federation	Samara Oblast	Rv1468c	1656071	GGT/GGG	218	G/G	Syn	CDS	PE_PGRS family protein, PE_PGRS29
GMTV001083	Russian Federation	Samara Oblast	Rv1468c	1656071	GGT/GGG	218	G/G	Syn	CDS	PE_PGRS family protein, PE_PGRS29
GMTV002054	Malawi	NA	Rv1468c	1656071	GGT/GGG	218	G/G	Syn	CDS	PE_PGRS family protein, PE_PGRS29
GMTV002075	Malawi	NA	Rv1468c	1656071	GGT/GGG	218	G/G	Syn	CDS	PE_PGRS family protein, PE_PGRS29
GMTV002094	Malawi	NA	Rv1468c	1656071	GGT/GGG	218	G/G	Syn	CDS	PE_PGRS family protein, PE_PGRS29
GMTV002099	Malawi	NA	Rv1468c	1656071	GGT/GGG	218	G/G	Syn	CDS	PE_PGRS family protein, PE_PGRS29
GMTV002110	Malawi	NA	Rv1468c	1656071	GGT/GGG	218	G/G	Syn	CDS	PE_PGRS family protein, PE_PGRS29
GMTV002121	Malawi	NA	Rv1468c	1656071	GGT/GGG	218	G/G	Syn	CDS	PE_PGRS family protein, PE_PGRS29
GMTV002122	Malawi	NA	Rv1468c	1656071	GGT/GGG	218	G/G	Syn	CDS	PE_PGRS family protein, PE_PGRS29
GMTV002136	Malawi	NA	Rv1468c	1656071	GGT/GGG	218	G/G	Syn	CDS	PE_PGRS family protein, PE_PGRS29
GMTV002171	Malawi	NA	Rv1468c	1656071	GGT/GGG	218	G/G	Syn	CDS	PE_PGRS family protein, PE_PGRS29
GMTV002182	Malawi	NA	Rv1468c	1656071	GGT/GGG	218	G/G	Syn	CDS	PE_PGRS family protein, PE_PGRS29
GMTV002185	Malawi	NA	Rv1468c	1656071	GGT/GGG	218	G/G	Syn	CDS	PE_PGRS family protein, PE_PGRS29
GMTV002194	Malawi	NA	Rv1468c	1656071	GGT/GGG	218	G/G	Syn	CDS	PE_PGRS family protein, PE_PGRS29
GMTV002200	Malawi	NA	Rv1468c	1656071	GGT/GGG	218	G/G	Syn	CDS	PE_PGRS family protein, PE_PGRS29
GMTV002214	Malawi	NA	Rv1468c	1656071	GGT/GGG	218	G/G	Syn	CDS	PE_PGRS family protein, PE_PGRS29
GMTV001500	Vietnam	Vietnam	Rv1468c	1656068	GGC/GGA	219	G/G	Syn	CDS	PE_PGRS family protein, PE_PGRS29
GMTV001500	Vietnam	Vietnam	Rv1468c	1656053	GGC/GGA	224	G/G	Syn	CDS	PE_PGRS family protein, PE_PGRS29
GMTV001864	Malawi	NA	Rv1468c	1656046	GCC/TCC	226	A/S	Nonsyn	CDS	PE_PGRS family protein, PE_PGRS29
GMTV001087	China	Beijing	Rv1468c	1656019	CTG/GTG	235	L/V	Nonsyn	CDS	PE_PGRS family protein, PE_PGRS29
GMTV001089	China	Beijing	Rv1468c	1656019	CTG/GTG	235	L/V	Nonsyn	CDS	PE_PGRS family protein, PE_PGRS29
GMTV001092	China	Beijing	Rv1468c	1656019	CTG/GTG	235	L/V	Nonsyn	CDS	PE_PGRS family protein, PE_PGRS29
GMTV001102	China	Beijing	Rv1468c	1656019	CTG/GTG	235	L/V	Nonsyn	CDS	PE_PGRS family protein, PE_PGRS29
GMTV001103	China	Tibet	Rv1468c	1656019	CTG/GTG	235	L/V	Nonsyn	CDS	PE_PGRS family protein, PE_PGRS29
GMTV001109	China	Fujian	Rv1468c	1656019	CTG/GTG	235	L/V	Nonsyn	CDS	PE_PGRS family protein, PE_PGRS29
GMTV001112	China	Fujian	Rv1468c	1656019	CTG/GTG	235	L/V	Nonsyn	CDS	PE_PGRS family protein, PE_PGRS29
GMTV001113	China	Fujian	Rv1468c	1656019	CTG/GTG	235	L/V	Nonsyn	CDS	PE_PGRS family protein, PE_PGRS29
GMTV001114	China	Fujian	Rv1468c	1656019	CTG/GTG	235	L/V	Nonsyn	CDS	PE_PGRS family protein, PE_PGRS29
GMTV001115	China	Fujian	Rv1468c	1656019	CTG/GTG	235	L/V	Nonsyn	CDS	PE_PGRS family protein, PE_PGRS29
GMTV001125	China	Fujian	Rv1468c	1656019	CTG/GTG	235	L/V	Nonsyn	CDS	PE_PGRS family protein, PE_PGRS29
GMTV001129	China	Guangdong	Rv1468c	1656019	CTG/GTG	235	L/V	Nonsyn	CDS	PE_PGRS family protein, PE_PGRS29
GMTV001131	China	Guangdong	Rv1468c	1656019	CTG/GTG	235	L/V	Nonsyn	CDS	PE_PGRS family protein, PE_PGRS29
GMTV001137	China	Guangdong	Rv1468c	1656019	CTG/GTG	235	L/V	Nonsyn	CDS	PE_PGRS family protein, PE_PGRS29
GMTV001140	China	Guizhou	Rv1468c	1656019	CTG/GTG	235	L/V	Nonsyn	CDS	PE_PGRS family protein, PE_PGRS29
GMTV001146	China	Guizhou	Rv1468c	1656019	CTG/GTG	235	L/V	Nonsyn	CDS	PE_PGRS family protein, PE_PGRS29
GMTV001156	China	Guizhou	Rv1468c	1656019	CTG/GTG	235	L/V	Nonsyn	CDS	PE_PGRS family protein, PE_PGRS29
GMTV001160	China	Henan	Rv1468c	1656019	CTG/GTG	235	L/V	Nonsyn	CDS	PE_PGRS family protein, PE_PGRS29
GMTV001161	China	Tibet	Rv1468c	1656019	CTG/GTG	235	L/V	Nonsyn	CDS	PE_PGRS family protein, PE_PGRS29
GMTV001162	China	Tibet	Rv1468c	1656019	CTG/GTG	235	L/V	Nonsyn	CDS	PE_PGRS family protein, PE_PGRS29
GMTV001166	China	Liaoning	Rv1468c	1656019	CTG/GTG	235	L/V	Nonsyn	CDS	PE_PGRS family protein, PE_PGRS29
GMTV001182	China	Tibet	Rv1468c	1656019	CTG/GTG	235	L/V	Nonsyn	CDS	PE_PGRS family protein, PE_PGRS29
GMTV001192	China	Tibet	Rv1468c	1656019	CTG/GTG	235	L/V	Nonsyn	CDS	PE_PGRS family protein, PE_PGRS29
GMTV001218	China	Shaanxi	Rv1468c	1656019	CTG/GTG	235	L/V	Nonsyn	CDS	PE_PGRS family protein, PE_PGRS29
GMTV001226	China	Shaanxi	Rv1468c	1656019	CTG/GTG	235	L/V	Nonsyn	CDS	PE_PGRS family protein, PE_PGRS29
GMTV001227	China	Tibet	Rv1468c	1656019	CTG/GTG	235	L/V	Nonsyn	CDS	PE_PGRS family protein, PE_PGRS29
GMTV001235	China	Tibet	Rv1468c	1656019	CTG/GTG	235	L/V	Nonsyn	CDS	PE_PGRS family protein, PE_PGRS29
GMTV001236	China	Tibet	Rv1468c	1656019	CTG/GTG	235	L/V	Nonsyn	CDS	PE_PGRS family protein, PE_PGRS29
GMTV001241	China	Tibet	Rv1468c	1656019	CTG/GTG	235	L/V	Nonsyn	CDS	PE_PGRS family protein, PE_PGRS29
GMTV001286	Uganda	Uganda	Rv1468c	1656019	CTG/GTG	235	L/V	Nonsyn	CDS	PE_PGRS family protein, PE_PGRS29
GMTV001287	Uganda	Uganda	Rv1468c	1656019	CTG/GTG	235	L/V	Nonsyn	CDS	PE_PGRS family protein, PE_PGRS29
GMTV001292	Uganda	Uganda	Rv1468c	1656019	CTG/GTG	235	L/V	Nonsyn	CDS	PE_PGRS family protein, PE_PGRS29
GMTV001297	Uganda	Uganda	Rv1468c	1656019	CTG/GTG	235	L/V	Nonsyn	CDS	PE_PGRS family protein, PE_PGRS29
GMTV001299	Uganda	Uganda	Rv1468c	1656019	CTG/GTG	235	L/V	Nonsyn	CDS	PE_PGRS family protein, PE_PGRS29
GMTV001305	Uganda	Uganda	Rv1468c	1656019	CTG/GTG	235	L/V	Nonsyn	CDS	PE_PGRS family protein, PE_PGRS29
GMTV001309	Uganda	Uganda	Rv1468c	1656019	CTG/GTG	235	L/V	Nonsyn	CDS	PE_PGRS family protein, PE_PGRS29
GMTV001310	Uganda	Uganda	Rv1468c	1656019	CTG/GTG	235	L/V	Nonsyn	CDS	PE_PGRS family protein, PE_PGRS29
GMTV001312	Uganda	Uganda	Rv1468c	1656019	CTG/GTG	235	L/V	Nonsyn	CDS	PE_PGRS family protein, PE_PGRS29
GMTV001316	Uganda	Uganda	Rv1468c	1656019	CTG/GTG	235	L/V	Nonsyn	CDS	PE_PGRS family protein, PE_PGRS29
GMTV001317	Uganda	Uganda	Rv1468c	1656019	CTG/GTG	235	L/V	Nonsyn	CDS	PE_PGRS family protein, PE_PGRS29
GMTV001326	Uganda	Uganda	Rv1468c	1656019	CTG/GTG	235	L/V	Nonsyn	CDS	PE_PGRS family protein, PE_PGRS29
GMTV001327	Uganda	Uganda	Rv1468c	1656019	CTG/GTG	235	L/V	Nonsyn	CDS	PE_PGRS family protein, PE_PGRS29
GMTV001328	Uganda	Uganda	Rv1468c	1656019	CTG/GTG	235	L/V	Nonsyn	CDS	PE_PGRS family protein, PE_PGRS29
GMTV001396	Vietnam	Vietnam	Rv1468c	1656019	CTG/GTG	235	L/V	Nonsyn	CDS	PE_PGRS family protein, PE_PGRS29
GMTV001890	Malawi	NA	Rv1468c	1656019	CTG/GTG	235	L/V	Nonsyn	CDS	PE_PGRS family protein, PE_PGRS29
GMTV001467	China	China	Rv1468c	1656016	TTT/GTT	236	F/V	Nonsyn	CDS	PE_PGRS family protein, PE_PGRS29
GMTV001434	Ghana	Ghana	Rv1468c	1656010	GGC/TGC	238	G/C	Nonsyn	CDS	PE_PGRS family protein, PE_PGRS29
GMTV001879	Malawi	NA	Rv1468c	1656010	GGC/TGC	238	G/C	Nonsyn	CDS	PE_PGRS family protein, PE_PGRS29
GMTV002056	Malawi	NA	Rv1468c	1656010	GGC/TGC	238	G/C	Nonsyn	CDS	PE_PGRS family protein, PE_PGRS29
GMTV002160	Malawi	NA	Rv1468c	1656010	GGC/TGC	238	G/C	Nonsyn	CDS	PE_PGRS family protein, PE_PGRS29
GMTV001092	China	Beijing	Rv1468c	1655999	GGT/GGG	242	G/G	Syn	CDS	PE_PGRS family protein, PE_PGRS29
GMTV002141	Malawi	NA	Rv1468c	1655999	GGT/GGG	242	G/G	Syn	CDS	PE_PGRS family protein, PE_PGRS29
GMTV002159	Malawi	NA	Rv1468c	1655999	GGT/GGG	242	G/G	Syn	CDS	PE_PGRS family protein, PE_PGRS29
GMTV002163	Malawi	NA	Rv1468c	1655999	GGT/GGG	242	G/G	Syn	CDS	PE_PGRS family protein, PE_PGRS29
GMTV000007	Russian Federation	Kalmykia Republic	Rv1468c	1655981	TTC/TTA	248	F/L	Nonsyn	CDS	PE_PGRS family protein, PE_PGRS29
GMTV002223	Malawi	NA	Rv1468c	1655979	CTC/CCC	248	L/P	Nonsyn	CDS	PE_PGRS family protein, PE_PGRS29
GMTV001494	Singapore	Singapore	Rv1468c	1655971	GGT/CGT	251	G/R	Nonsyn	CDS	PE_PGRS family protein, PE_PGRS29
GMTV002233	Malawi	NA	Rv1468c	1655958	GGC/GAC	255	G/D	Nonsyn	CDS	PE_PGRS family protein, PE_PGRS29
GMTV001136	China	Guangdong	Rv1468c	1655952	GCC/GGC	257	A/G	Nonsyn	CDS	PE_PGRS family protein, PE_PGRS29
GMTV000046	Russian Federation	Saint-Petersburg	Rv1468c	1655943	TTC/TAC	260	F/Y	Nonsyn	CDS	PE_PGRS family protein, PE_PGRS29
GMTV000142	Russian Federation	Samara Oblast	Rv1468c	1655943	TTC/TAC	260	F/Y	Nonsyn	CDS	PE_PGRS family protein, PE_PGRS29
GMTV000278	Russian Federation	Samara Oblast	Rv1468c	1655943	TTC/TAC	260	F/Y	Nonsyn	CDS	PE_PGRS family protein, PE_PGRS29
GMTV000798	Russian Federation	Samara Oblast	Rv1468c	1655943	TTC/TAC	260	F/Y	Nonsyn	CDS	PE_PGRS family protein, PE_PGRS29
GMTV000799	Russian Federation	Samara Oblast	Rv1468c	1655943	TTC/TAC	260	F/Y	Nonsyn	CDS	PE_PGRS family protein, PE_PGRS29
GMTV000800	Russian Federation	Samara Oblast	Rv1468c	1655943	TTC/TAC	260	F/Y	Nonsyn	CDS	PE_PGRS family protein, PE_PGRS29
GMTV000801	Russian Federation	Samara Oblast	Rv1468c	1655943	TTC/TAC	260	F/Y	Nonsyn	CDS	PE_PGRS family protein, PE_PGRS29
GMTV001133	China	Guangdong	Rv1468c	1655943	TTC/TAC	260	F/Y	Nonsyn	CDS	PE_PGRS family protein, PE_PGRS29
GMTV001186	China	Inner Mongolia	Rv1468c	1655943	TTC/TAC	260	F/Y	Nonsyn	CDS	PE_PGRS family protein, PE_PGRS29
GMTV001376	China	China	Rv1468c	1655943	TTC/TAC	260	F/Y	Nonsyn	CDS	PE_PGRS family protein, PE_PGRS29
GMTV001503	China	China	Rv1468c	1655943	TTC/TAC	260	F/Y	Nonsyn	CDS	PE_PGRS family protein, PE_PGRS29
GMTV001110	China	Fujian	Rv1468c	1655933	GGT/GGG	264	G/G	Syn	CDS	PE_PGRS family protein, PE_PGRS29
GMTV001181	China	Tibet	Rv1468c	1655933	GGT/GGG	264	G/G	Syn	CDS	PE_PGRS family protein, PE_PGRS29
GMTV001181	China	Tibet	Rv1468c	1655930	GGT/GGG	265	G/G	Syn	CDS	PE_PGRS family protein, PE_PGRS29
GMTV001190	China	Tibet	Rv1468c	1655930	GGT/GGG	265	G/G	Syn	CDS	PE_PGRS family protein, PE_PGRS29
GMTV001138	China	Guizhou	Rv1468c	1655919	GCA/GGA	268	A/G	Nonsyn	CDS	PE_PGRS family protein, PE_PGRS29
GMTV001560	Vietnam	Vietnam	Rv1468c	1655913	CTA/CCA	270	L/P	Nonsyn	CDS	PE_PGRS family protein, PE_PGRS29
GMTV000229	Russian Federation	Samara Oblast	Rv1468c	1655903	GGT/GGG	274	G/G	Syn	CDS	PE_PGRS family protein, PE_PGRS29
GMTV000367	Russian Federation	Samara Oblast	Rv1468c	1655903	GGT/GGG	274	G/G	Syn	CDS	PE_PGRS family protein, PE_PGRS29
GMTV000630	Russian Federation	Samara Oblast	Rv1468c	1655903	GGT/GGG	274	G/G	Syn	CDS	PE_PGRS family protein, PE_PGRS29
GMTV001086	China	Beijing	Rv1468c	1655903	GGT/GGG	274	G/G	Syn	CDS	PE_PGRS family protein, PE_PGRS29
GMTV001099	China	Beijing	Rv1468c	1655903	GGT/GGG	274	G/G	Syn	CDS	PE_PGRS family protein, PE_PGRS29
GMTV001106	China	Tibet	Rv1468c	1655903	GGT/GGG	274	G/G	Syn	CDS	PE_PGRS family protein, PE_PGRS29
GMTV001107	China	Fujian	Rv1468c	1655903	GGT/GGG	274	G/G	Syn	CDS	PE_PGRS family protein, PE_PGRS29
GMTV001117	China	Fujian	Rv1468c	1655903	GGT/GGG	274	G/G	Syn	CDS	PE_PGRS family protein, PE_PGRS29
GMTV001134	China	Guangdong	Rv1468c	1655903	GGT/GGG	274	G/G	Syn	CDS	PE_PGRS family protein, PE_PGRS29
GMTV001135	China	Guangdong	Rv1468c	1655903	GGT/GGG	274	G/G	Syn	CDS	PE_PGRS family protein, PE_PGRS29
GMTV001139	China	Guizhou	Rv1468c	1655903	GGT/GGG	274	G/G	Syn	CDS	PE_PGRS family protein, PE_PGRS29
GMTV001155	China	Guizhou	Rv1468c	1655903	GGT/GGG	274	G/G	Syn	CDS	PE_PGRS family protein, PE_PGRS29
GMTV001165	China	Liaoning	Rv1468c	1655903	GGT/GGG	274	G/G	Syn	CDS	PE_PGRS family protein, PE_PGRS29
GMTV001167	China	Liaoning	Rv1468c	1655903	GGT/GGG	274	G/G	Syn	CDS	PE_PGRS family protein, PE_PGRS29
GMTV001168	China	Liaoning	Rv1468c	1655903	GGT/GGG	274	G/G	Syn	CDS	PE_PGRS family protein, PE_PGRS29
GMTV001170	China	Liaoning	Rv1468c	1655903	GGT/GGG	274	G/G	Syn	CDS	PE_PGRS family protein, PE_PGRS29
GMTV001176	China	Liaoning	Rv1468c	1655903	GGT/GGG	274	G/G	Syn	CDS	PE_PGRS family protein, PE_PGRS29
GMTV001186	China	Inner Mongolia	Rv1468c	1655903	GGT/GGG	274	G/G	Syn	CDS	PE_PGRS family protein, PE_PGRS29
GMTV001187	China	Inner Mongolia	Rv1468c	1655903	GGT/GGG	274	G/G	Syn	CDS	PE_PGRS family protein, PE_PGRS29
GMTV001194	China	Shanghai	Rv1468c	1655903	GGT/GGG	274	G/G	Syn	CDS	PE_PGRS family protein, PE_PGRS29
GMTV001196	China	Shanghai	Rv1468c	1655903	GGT/GGG	274	G/G	Syn	CDS	PE_PGRS family protein, PE_PGRS29
GMTV001201	China	Shanghai	Rv1468c	1655903	GGT/GGG	274	G/G	Syn	CDS	PE_PGRS family protein, PE_PGRS29
GMTV001206	China	Shanghai	Rv1468c	1655903	GGT/GGG	274	G/G	Syn	CDS	PE_PGRS family protein, PE_PGRS29
GMTV001211	China	Shanghai	Rv1468c	1655903	GGT/GGG	274	G/G	Syn	CDS	PE_PGRS family protein, PE_PGRS29
GMTV001217	China	Shanghai	Rv1468c	1655903	GGT/GGG	274	G/G	Syn	CDS	PE_PGRS family protein, PE_PGRS29
GMTV001219	China	Shaanxi	Rv1468c	1655903	GGT/GGG	274	G/G	Syn	CDS	PE_PGRS family protein, PE_PGRS29
GMTV001220	China	Shaanxi	Rv1468c	1655903	GGT/GGG	274	G/G	Syn	CDS	PE_PGRS family protein, PE_PGRS29
GMTV001221	China	Shaanxi	Rv1468c	1655903	GGT/GGG	274	G/G	Syn	CDS	PE_PGRS family protein, PE_PGRS29
GMTV001224	China	Shaanxi	Rv1468c	1655903	GGT/GGG	274	G/G	Syn	CDS	PE_PGRS family protein, PE_PGRS29
GMTV001229	China	Tibet	Rv1468c	1655903	GGT/GGG	274	G/G	Syn	CDS	PE_PGRS family protein, PE_PGRS29
GMTV001231	China	Xinjiang	Rv1468c	1655903	GGT/GGG	274	G/G	Syn	CDS	PE_PGRS family protein, PE_PGRS29
GMTV001232	China	Xinjiang	Rv1468c	1655903	GGT/GGG	274	G/G	Syn	CDS	PE_PGRS family protein, PE_PGRS29
GMTV001233	China	Xinjiang	Rv1468c	1655903	GGT/GGG	274	G/G	Syn	CDS	PE_PGRS family protein, PE_PGRS29
GMTV001234	China	Xinjiang	Rv1468c	1655903	GGT/GGG	274	G/G	Syn	CDS	PE_PGRS family protein, PE_PGRS29
GMTV001769	Netherlands	The Netherlands	Rv1468c	1655903	GGT/GGG	274	G/G	Syn	CDS	PE_PGRS family protein, PE_PGRS29
GMTV001769	Netherlands	The Netherlands	Rv1468c	1655903	GGT/GGG	274	G/G	Syn	CDS	PE_PGRS family protein, PE_PGRS29
GMTV002186	Malawi	NA	Rv1468c	1655903	GGT/GGG	274	G/G	Syn	CDS	PE_PGRS family protein, PE_PGRS29
GMTV001226	China	Shaanxi	Rv1468c	1655891	CGT/CGG	278	R/R	Syn	CDS	PE_PGRS family protein, PE_PGRS29
GMTV001227	China	Tibet	Rv1468c	1655885	GGC/GGG	280	G/G	Syn	CDS	PE_PGRS family protein, PE_PGRS29
GMTV001098	China	Tibet	Rv1468c	1655875	TTC/GTC	283	F/V	Nonsyn	CDS	PE_PGRS family protein, PE_PGRS29
GMTV001111	China	Fujian	Rv1468c	1655875	TTC/GTC	283	F/V	Nonsyn	CDS	PE_PGRS family protein, PE_PGRS29
GMTV001116	China	Fujian	Rv1468c	1655875	TTC/GTC	283	F/V	Nonsyn	CDS	PE_PGRS family protein, PE_PGRS29
GMTV001121	China	Fujian	Rv1468c	1655875	TTC/GTC	283	F/V	Nonsyn	CDS	PE_PGRS family protein, PE_PGRS29
GMTV001144	China	Guizhou	Rv1468c	1655875	TTC/GTC	283	F/V	Nonsyn	CDS	PE_PGRS family protein, PE_PGRS29
GMTV001190	China	Tibet	Rv1468c	1655875	TTC/GTC	283	F/V	Nonsyn	CDS	PE_PGRS family protein, PE_PGRS29
GMTV001227	China	Tibet	Rv1468c	1655875	TTC/GTC	283	F/V	Nonsyn	CDS	PE_PGRS family protein, PE_PGRS29
GMTV001239	China	Tibet	Rv1468c	1655875	TTC/GTC	283	F/V	Nonsyn	CDS	PE_PGRS family protein, PE_PGRS29
GMTV001241	China	Tibet	Rv1468c	1655875	TTC/GTC	283	F/V	Nonsyn	CDS	PE_PGRS family protein, PE_PGRS29
GMTV001242	China	Tibet	Rv1468c	1655875	TTC/GTC	283	F/V	Nonsyn	CDS	PE_PGRS family protein, PE_PGRS29
GMTV002034	Malawi	NA	Rv1468c	1655863	AAC/GAC	287	N/D	Nonsyn	CDS	PE_PGRS family protein, PE_PGRS29
GMTV001631	Netherlands	The Netherlands	Rv1468c	1655860	GGC/TGC	288	G/C	Nonsyn	CDS	PE_PGRS family protein, PE_PGRS29
GMTV001702	Netherlands	The Netherlands	Rv1468c	1655860	GGC/TGC	288	G/C	Nonsyn	CDS	PE_PGRS family protein, PE_PGRS29
GMTV001715	Netherlands	The Netherlands	Rv1468c	1655860	GGC/TGC	288	G/C	Nonsyn	CDS	PE_PGRS family protein, PE_PGRS29
GMTV001755	Netherlands	The Netherlands	Rv1468c	1655860	GGC/TGC	288	G/C	Nonsyn	CDS	PE_PGRS family protein, PE_PGRS29
GMTV001784	Netherlands	The Netherlands	Rv1468c	1655860	GGC/TGC	288	G/C	Nonsyn	CDS	PE_PGRS family protein, PE_PGRS29
GMTV001882	Malawi	NA	Rv1468c	1655858	GGC/GGT	289	G/G	Syn	CDS	PE_PGRS family protein, PE_PGRS29
GMTV001882	Malawi	NA	Rv1468c	1655858	GGC/GGT	289	G/G	Syn	CDS	PE_PGRS family protein, PE_PGRS29
GMTV002034	Malawi	NA	Rv1468c	1655858	GGC/GGT	289	G/G	Syn	CDS	PE_PGRS family protein, PE_PGRS29
GMTV001882	Malawi	NA	Rv1468c	1655855	GGC/GGT	290	G/G	Syn	CDS	PE_PGRS family protein, PE_PGRS29
GMTV001882	Malawi	NA	Rv1468c	1655855	GGC/GGT	290	G/G	Syn	CDS	PE_PGRS family protein, PE_PGRS29
GMTV002034	Malawi	NA	Rv1468c	1655855	GGC/GGT	290	G/G	Syn	CDS	PE_PGRS family protein, PE_PGRS29
GMTV001181	China	Tibet	Rv1468c	1655845	AGC/CGC	293	S/R	Nonsyn	CDS	PE_PGRS family protein, PE_PGRS29
GMTV001190	China	Tibet	Rv1468c	1655846	GGC/GGG	293	G/G	Syn	CDS	PE_PGRS family protein, PE_PGRS29
GMTV002169	Malawi	NA	Rv1468c	1655839	GCC/CCC	295	A/P	Nonsyn	CDS	PE_PGRS family protein, PE_PGRS29
GMTV001383	China	China	Rv1468c	1655835	GGG/GAG	296	G/E	Nonsyn	CDS	PE_PGRS family protein, PE_PGRS29
GMTV002034	Malawi	NA	Rv1468c	1655837	GCC/GCG	296	A/A	Syn	CDS	PE_PGRS family protein, PE_PGRS29
GMTV002097	Malawi	NA	Rv1468c	1655837	GCC/GCG	296	A/A	Syn	CDS	PE_PGRS family protein, PE_PGRS29
GMTV002101	Malawi	NA	Rv1468c	1655837	GCC/GCG	296	A/A	Syn	CDS	PE_PGRS family protein, PE_PGRS29
GMTV002137	Malawi	NA	Rv1468c	1655837	GCC/GCG	296	A/A	Syn	CDS	PE_PGRS family protein, PE_PGRS29
GMTV002145	Malawi	NA	Rv1468c	1655837	GCC/GCG	296	A/A	Syn	CDS	PE_PGRS family protein, PE_PGRS29
GMTV002162	Malawi	NA	Rv1468c	1655837	GCC/GCG	296	A/A	Syn	CDS	PE_PGRS family protein, PE_PGRS29
GMTV002174	Malawi	NA	Rv1468c	1655837	GCC/GCG	296	A/A	Syn	CDS	PE_PGRS family protein, PE_PGRS29
GMTV002230	Malawi	NA	Rv1468c	1655818	CAC/AAC	302	H/N	Nonsyn	CDS	PE_PGRS family protein, PE_PGRS29
GMTV000041	Russian Federation	Saint-Petersburg	Rv1468c	1655809	GCC/ACC	305	A/T	Nonsyn	CDS	PE_PGRS family protein, PE_PGRS29
GMTV000879	Russian Federation	Samara Oblast	Rv1468c	1655806	GGC/AGC	306	G/S	Nonsyn	CDS	PE_PGRS family protein, PE_PGRS29
GMTV000880	Russian Federation	Samara Oblast	Rv1468c	1655806	GGC/AGC	306	G/S	Nonsyn	CDS	PE_PGRS family protein, PE_PGRS29
GMTV000325	Russian Federation	Samara Oblast	Rv1468c	1655791	TTG/GTG	311	L/V	Nonsyn	CDS	PE_PGRS family protein, PE_PGRS29
GMTV000327	Russian Federation	Samara Oblast	Rv1468c	1655791	TTG/GTG	311	L/V	Nonsyn	CDS	PE_PGRS family protein, PE_PGRS29
GMTV000356	Russian Federation	Samara Oblast	Rv1468c	1655791	TTG/GTG	311	L/V	Nonsyn	CDS	PE_PGRS family protein, PE_PGRS29
GMTV000708	Russian Federation	Samara Oblast	Rv1468c	1655791	TTG/GTG	311	L/V	Nonsyn	CDS	PE_PGRS family protein, PE_PGRS29
GMTV000828	Russian Federation	Samara Oblast	Rv1468c	1655791	TTG/GTG	311	L/V	Nonsyn	CDS	PE_PGRS family protein, PE_PGRS29
GMTV000877	Russian Federation	Samara Oblast	Rv1468c	1655791	TTG/GTG	311	L/V	Nonsyn	CDS	PE_PGRS family protein, PE_PGRS29
GMTV001027	Russian Federation	Samara Oblast	Rv1468c	1655791	TTG/GTG	311	L/V	Nonsyn	CDS	PE_PGRS family protein, PE_PGRS29
GMTV001144	China	Guizhou	Rv1468c	1655791	TTG/GTG	311	L/V	Nonsyn	CDS	PE_PGRS family protein, PE_PGRS29
GMTV001399	Nicaragua	Nicaragua	Rv1468c	1655791	TTG/GTG	311	L/V	Nonsyn	CDS	PE_PGRS family protein, PE_PGRS29
GMTV001831	Netherlands	The Netherlands	Rv1468c	1655792	GGG/GGC	311	G/G	Syn	CDS	PE_PGRS family protein, PE_PGRS29
GMTV000276	Russian Federation	Samara Oblast	Rv1468c	1655784	GGC/GAC	313	G/D	Nonsyn	CDS	PE_PGRS family protein, PE_PGRS29
GMTV001800	Netherlands	The Netherlands	Rv1468c	1655785	GGC/AGC	313	G/S	Nonsyn	CDS	PE_PGRS family protein, PE_PGRS29
GMTV000276	Russian Federation	Samara Oblast	Rv1468c	1655781	AAC/ATC	314	N/I	Nonsyn	CDS	PE_PGRS family protein, PE_PGRS29
GMTV000160	Russian Federation	Samara Oblast	Rv1468c	1655772	GAA/GGA	317	E/G	Nonsyn	CDS	PE_PGRS family protein, PE_PGRS29
GMTV000221	Russian Federation	Samara Oblast	Rv1468c	1655772	GAA/GGA	317	E/G	Nonsyn	CDS	PE_PGRS family protein, PE_PGRS29
GMTV000226	Russian Federation	Samara Oblast	Rv1468c	1655772	GAA/GGA	317	E/G	Nonsyn	CDS	PE_PGRS family protein, PE_PGRS29
GMTV000229	Russian Federation	Samara Oblast	Rv1468c	1655772	GAA/GGA	317	E/G	Nonsyn	CDS	PE_PGRS family protein, PE_PGRS29
GMTV000239	Russian Federation	Samara Oblast	Rv1468c	1655772	GAA/GGA	317	E/G	Nonsyn	CDS	PE_PGRS family protein, PE_PGRS29
GMTV000243	Russian Federation	Samara Oblast	Rv1468c	1655772	GAA/GGA	317	E/G	Nonsyn	CDS	PE_PGRS family protein, PE_PGRS29
GMTV000253	Russian Federation	Samara Oblast	Rv1468c	1655772	GAA/GGA	317	E/G	Nonsyn	CDS	PE_PGRS family protein, PE_PGRS29
GMTV000317	Russian Federation	Samara Oblast	Rv1468c	1655772	GAA/GGA	317	E/G	Nonsyn	CDS	PE_PGRS family protein, PE_PGRS29
GMTV000322	Russian Federation	Samara Oblast	Rv1468c	1655772	GAA/GGA	317	E/G	Nonsyn	CDS	PE_PGRS family protein, PE_PGRS29
GMTV000323	Russian Federation	Samara Oblast	Rv1468c	1655772	GAA/GGA	317	E/G	Nonsyn	CDS	PE_PGRS family protein, PE_PGRS29
GMTV000325	Russian Federation	Samara Oblast	Rv1468c	1655772	GAA/GGA	317	E/G	Nonsyn	CDS	PE_PGRS family protein, PE_PGRS29
GMTV000334	Russian Federation	Samara Oblast	Rv1468c	1655772	GAA/GGA	317	E/G	Nonsyn	CDS	PE_PGRS family protein, PE_PGRS29
GMTV000370	Russian Federation	Samara Oblast	Rv1468c	1655772	GAA/GGA	317	E/G	Nonsyn	CDS	PE_PGRS family protein, PE_PGRS29
GMTV000385	Russian Federation	Samara Oblast	Rv1468c	1655772	GAA/GGA	317	E/G	Nonsyn	CDS	PE_PGRS family protein, PE_PGRS29
GMTV000387	Russian Federation	Samara Oblast	Rv1468c	1655772	GAA/GGA	317	E/G	Nonsyn	CDS	PE_PGRS family protein, PE_PGRS29
GMTV000404	Russian Federation	Samara Oblast	Rv1468c	1655772	GAA/GGA	317	E/G	Nonsyn	CDS	PE_PGRS family protein, PE_PGRS29
GMTV000414	Russian Federation	Samara Oblast	Rv1468c	1655772	GAA/GGA	317	E/G	Nonsyn	CDS	PE_PGRS family protein, PE_PGRS29
GMTV000415	Russian Federation	Samara Oblast	Rv1468c	1655772	GAA/GGA	317	E/G	Nonsyn	CDS	PE_PGRS family protein, PE_PGRS29
GMTV000419	Russian Federation	Samara Oblast	Rv1468c	1655772	GAA/GGA	317	E/G	Nonsyn	CDS	PE_PGRS family protein, PE_PGRS29
GMTV000447	Russian Federation	Samara Oblast	Rv1468c	1655772	GAA/GGA	317	E/G	Nonsyn	CDS	PE_PGRS family protein, PE_PGRS29
GMTV000455	Russian Federation	Samara Oblast	Rv1468c	1655772	GAA/GGA	317	E/G	Nonsyn	CDS	PE_PGRS family protein, PE_PGRS29
GMTV000471	Russian Federation	Samara Oblast	Rv1468c	1655772	GAA/GGA	317	E/G	Nonsyn	CDS	PE_PGRS family protein, PE_PGRS29
GMTV000478	Russian Federation	Samara Oblast	Rv1468c	1655772	GAA/GGA	317	E/G	Nonsyn	CDS	PE_PGRS family protein, PE_PGRS29
GMTV000481	Russian Federation	Samara Oblast	Rv1468c	1655772	GAA/GGA	317	E/G	Nonsyn	CDS	PE_PGRS family protein, PE_PGRS29
GMTV000482	Russian Federation	Samara Oblast	Rv1468c	1655772	GAA/GGA	317	E/G	Nonsyn	CDS	PE_PGRS family protein, PE_PGRS29
GMTV000503	Russian Federation	Samara Oblast	Rv1468c	1655772	GAA/GGA	317	E/G	Nonsyn	CDS	PE_PGRS family protein, PE_PGRS29
GMTV000508	Russian Federation	Samara Oblast	Rv1468c	1655772	GAA/GGA	317	E/G	Nonsyn	CDS	PE_PGRS family protein, PE_PGRS29
GMTV000540	Russian Federation	Samara Oblast	Rv1468c	1655772	GAA/GGA	317	E/G	Nonsyn	CDS	PE_PGRS family protein, PE_PGRS29
GMTV000546	Russian Federation	Samara Oblast	Rv1468c	1655772	GAA/GGA	317	E/G	Nonsyn	CDS	PE_PGRS family protein, PE_PGRS29
GMTV000568	Russian Federation	Samara Oblast	Rv1468c	1655772	GAA/GGA	317	E/G	Nonsyn	CDS	PE_PGRS family protein, PE_PGRS29
GMTV000569	Russian Federation	Samara Oblast	Rv1468c	1655772	GAA/GGA	317	E/G	Nonsyn	CDS	PE_PGRS family protein, PE_PGRS29
GMTV000580	Russian Federation	Samara Oblast	Rv1468c	1655772	GAA/GGA	317	E/G	Nonsyn	CDS	PE_PGRS family protein, PE_PGRS29
GMTV000586	Russian Federation	Samara Oblast	Rv1468c	1655772	GAA/GGA	317	E/G	Nonsyn	CDS	PE_PGRS family protein, PE_PGRS29
GMTV000593	Russian Federation	Samara Oblast	Rv1468c	1655772	GAA/GGA	317	E/G	Nonsyn	CDS	PE_PGRS family protein, PE_PGRS29
GMTV000636	Russian Federation	Samara Oblast	Rv1468c	1655772	GAA/GGA	317	E/G	Nonsyn	CDS	PE_PGRS family protein, PE_PGRS29
GMTV000705	Russian Federation	Samara Oblast	Rv1468c	1655772	GAA/GGA	317	E/G	Nonsyn	CDS	PE_PGRS family protein, PE_PGRS29
GMTV000708	Russian Federation	Samara Oblast	Rv1468c	1655772	GAA/GGA	317	E/G	Nonsyn	CDS	PE_PGRS family protein, PE_PGRS29
GMTV000711	Russian Federation	Samara Oblast	Rv1468c	1655772	GAA/GGA	317	E/G	Nonsyn	CDS	PE_PGRS family protein, PE_PGRS29
GMTV000718	Russian Federation	Samara Oblast	Rv1468c	1655772	GAA/GGA	317	E/G	Nonsyn	CDS	PE_PGRS family protein, PE_PGRS29
GMTV000731	Russian Federation	Samara Oblast	Rv1468c	1655772	GAA/GGA	317	E/G	Nonsyn	CDS	PE_PGRS family protein, PE_PGRS29
GMTV000734	Russian Federation	Samara Oblast	Rv1468c	1655772	GAA/GGA	317	E/G	Nonsyn	CDS	PE_PGRS family protein, PE_PGRS29
GMTV000745	Russian Federation	Samara Oblast	Rv1468c	1655772	GAA/GGA	317	E/G	Nonsyn	CDS	PE_PGRS family protein, PE_PGRS29
GMTV000748	Russian Federation	Samara Oblast	Rv1468c	1655772	GAA/GGA	317	E/G	Nonsyn	CDS	PE_PGRS family protein, PE_PGRS29
GMTV000751	Russian Federation	Samara Oblast	Rv1468c	1655772	GAA/GGA	317	E/G	Nonsyn	CDS	PE_PGRS family protein, PE_PGRS29
GMTV000776	Russian Federation	Samara Oblast	Rv1468c	1655772	GAA/GGA	317	E/G	Nonsyn	CDS	PE_PGRS family protein, PE_PGRS29
GMTV000779	Russian Federation	Samara Oblast	Rv1468c	1655772	GAA/GGA	317	E/G	Nonsyn	CDS	PE_PGRS family protein, PE_PGRS29
GMTV000780	Russian Federation	Samara Oblast	Rv1468c	1655772	GAA/GGA	317	E/G	Nonsyn	CDS	PE_PGRS family protein, PE_PGRS29
GMTV000789	Russian Federation	Samara Oblast	Rv1468c	1655772	GAA/GGA	317	E/G	Nonsyn	CDS	PE_PGRS family protein, PE_PGRS29
GMTV000794	Russian Federation	Samara Oblast	Rv1468c	1655772	GAA/GGA	317	E/G	Nonsyn	CDS	PE_PGRS family protein, PE_PGRS29
GMTV000851	Russian Federation	Samara Oblast	Rv1468c	1655772	GAA/GGA	317	E/G	Nonsyn	CDS	PE_PGRS family protein, PE_PGRS29
GMTV000857	Russian Federation	Samara Oblast	Rv1468c	1655772	GAA/GGA	317	E/G	Nonsyn	CDS	PE_PGRS family protein, PE_PGRS29
GMTV000880	Russian Federation	Samara Oblast	Rv1468c	1655772	GAA/GGA	317	E/G	Nonsyn	CDS	PE_PGRS family protein, PE_PGRS29
GMTV000883	Russian Federation	Samara Oblast	Rv1468c	1655772	GAA/GGA	317	E/G	Nonsyn	CDS	PE_PGRS family protein, PE_PGRS29
GMTV000893	Russian Federation	Samara Oblast	Rv1468c	1655772	GAA/GGA	317	E/G	Nonsyn	CDS	PE_PGRS family protein, PE_PGRS29
GMTV000903	Russian Federation	Samara Oblast	Rv1468c	1655772	GAA/GGA	317	E/G	Nonsyn	CDS	PE_PGRS family protein, PE_PGRS29
GMTV000912	Russian Federation	Samara Oblast	Rv1468c	1655772	GAA/GGA	317	E/G	Nonsyn	CDS	PE_PGRS family protein, PE_PGRS29
GMTV000924	Russian Federation	Samara Oblast	Rv1468c	1655772	GAA/GGA	317	E/G	Nonsyn	CDS	PE_PGRS family protein, PE_PGRS29
GMTV000930	Russian Federation	Samara Oblast	Rv1468c	1655772	GAA/GGA	317	E/G	Nonsyn	CDS	PE_PGRS family protein, PE_PGRS29
GMTV000960	Russian Federation	Samara Oblast	Rv1468c	1655772	GAA/GGA	317	E/G	Nonsyn	CDS	PE_PGRS family protein, PE_PGRS29
GMTV000963	Russian Federation	Samara Oblast	Rv1468c	1655772	GAA/GGA	317	E/G	Nonsyn	CDS	PE_PGRS family protein, PE_PGRS29
GMTV000969	Russian Federation	Samara Oblast	Rv1468c	1655772	GAA/GGA	317	E/G	Nonsyn	CDS	PE_PGRS family protein, PE_PGRS29
GMTV000985	Russian Federation	Samara Oblast	Rv1468c	1655772	GAA/GGA	317	E/G	Nonsyn	CDS	PE_PGRS family protein, PE_PGRS29
GMTV000996	Russian Federation	Samara Oblast	Rv1468c	1655772	GAA/GGA	317	E/G	Nonsyn	CDS	PE_PGRS family protein, PE_PGRS29
GMTV001017	Russian Federation	Samara Oblast	Rv1468c	1655772	GAA/GGA	317	E/G	Nonsyn	CDS	PE_PGRS family protein, PE_PGRS29
GMTV001028	Russian Federation	Samara Oblast	Rv1468c	1655772	GAA/GGA	317	E/G	Nonsyn	CDS	PE_PGRS family protein, PE_PGRS29
GMTV001032	Russian Federation	Samara Oblast	Rv1468c	1655772	GAA/GGA	317	E/G	Nonsyn	CDS	PE_PGRS family protein, PE_PGRS29
GMTV001038	Russian Federation	Samara Oblast	Rv1468c	1655772	GAA/GGA	317	E/G	Nonsyn	CDS	PE_PGRS family protein, PE_PGRS29
GMTV001051	Russian Federation	Samara Oblast	Rv1468c	1655772	GAA/GGA	317	E/G	Nonsyn	CDS	PE_PGRS family protein, PE_PGRS29
GMTV001054	Russian Federation	Samara Oblast	Rv1468c	1655772	GAA/GGA	317	E/G	Nonsyn	CDS	PE_PGRS family protein, PE_PGRS29
GMTV001073	Russian Federation	Samara Oblast	Rv1468c	1655772	GAA/GGA	317	E/G	Nonsyn	CDS	PE_PGRS family protein, PE_PGRS29
GMTV001901	Malawi	NA	Rv1468c	1655772	GAA/GGA	317	E/G	Nonsyn	CDS	PE_PGRS family protein, PE_PGRS29
GMTV001970	Malawi	NA	Rv1468c	1655772	GAA/GGA	317	E/G	Nonsyn	CDS	PE_PGRS family protein, PE_PGRS29
GMTV002017	Malawi	NA	Rv1468c	1655772	GAA/GGA	317	E/G	Nonsyn	CDS	PE_PGRS family protein, PE_PGRS29
GMTV002037	Malawi	NA	Rv1468c	1655772	GAA/GGA	317	E/G	Nonsyn	CDS	PE_PGRS family protein, PE_PGRS29
GMTV000036	Russian Federation	Saint-Petersburg	Rv1468c	1655770	GGC/CGC	318	G/R	Nonsyn	CDS	PE_PGRS family protein, PE_PGRS29
GMTV000325	Russian Federation	Samara Oblast	Rv1468c	1655752	TTG/GTG	324	L/V	Nonsyn	CDS	PE_PGRS family protein, PE_PGRS29
GMTV002113	Malawi	NA	Rv1468c	1655747	GGC/GGG	326	G/G	Syn	CDS	PE_PGRS family protein, PE_PGRS29
GMTV001769	Netherlands	The Netherlands	Rv1468c	1655726	GGC/GGG	333	G/G	Syn	CDS	PE_PGRS family protein, PE_PGRS29
GMTV001769	Netherlands	The Netherlands	Rv1468c	1655726	GGC/GGG	333	G/G	Syn	CDS	PE_PGRS family protein, PE_PGRS29
GMTV001412	Liberia	Liberia	Rv1468c	1655699	GGT/GGG	342	G/G	Syn	CDS	PE_PGRS family protein, PE_PGRS29
GMTV001609	Germany	Germany	Rv1468c	1655699	GGT/GGG	342	G/G	Syn	CDS	PE_PGRS family protein, PE_PGRS29
GMTV001654	Netherlands	The Netherlands	Rv1468c	1655698	GAC/AAC	342	D/N	Nonsyn	CDS	PE_PGRS family protein, PE_PGRS29
GMTV001654	Netherlands	The Netherlands	Rv1468c	1655698	GAC/AAC	342	D/N	Nonsyn	CDS	PE_PGRS family protein, PE_PGRS29
GMTV001654	Netherlands	The Netherlands	Rv1468c	1655699	GGT/GGC	342	G/G	Syn	CDS	PE_PGRS family protein, PE_PGRS29
GMTV001654	Netherlands	The Netherlands	Rv1468c	1655699	GGT/GGC	342	G/G	Syn	CDS	PE_PGRS family protein, PE_PGRS29
GMTV001679	Netherlands	The Netherlands	Rv1468c	1655698	GAC/AAC	342	D/N	Nonsyn	CDS	PE_PGRS family protein, PE_PGRS29
GMTV001679	Netherlands	The Netherlands	Rv1468c	1655698	GAC/AAC	342	D/N	Nonsyn	CDS	PE_PGRS family protein, PE_PGRS29
GMTV001679	Netherlands	The Netherlands	Rv1468c	1655699	GGT/GGC	342	G/G	Syn	CDS	PE_PGRS family protein, PE_PGRS29
GMTV001679	Netherlands	The Netherlands	Rv1468c	1655699	GGT/GGC	342	G/G	Syn	CDS	PE_PGRS family protein, PE_PGRS29
GMTV001882	Malawi	NA	Rv1468c	1655698	GAC/AAC	342	D/N	Nonsyn	CDS	PE_PGRS family protein, PE_PGRS29
GMTV001882	Malawi	NA	Rv1468c	1655698	GAC/AAC	342	D/N	Nonsyn	CDS	PE_PGRS family protein, PE_PGRS29
GMTV001882	Malawi	NA	Rv1468c	1655699	GGT/GGC	342	G/G	Syn	CDS	PE_PGRS family protein, PE_PGRS29
GMTV001882	Malawi	NA	Rv1468c	1655699	GGT/GGC	342	G/G	Syn	CDS	PE_PGRS family protein, PE_PGRS29
GMTV001981	Malawi	NA	Rv1468c	1655698	GAC/AAC	342	D/N	Nonsyn	CDS	PE_PGRS family protein, PE_PGRS29
GMTV001981	Malawi	NA	Rv1468c	1655699	GGT/GGC	342	G/G	Syn	CDS	PE_PGRS family protein, PE_PGRS29
GMTV002011	Malawi	NA	Rv1468c	1655698	GAC/AAC	342	D/N	Nonsyn	CDS	PE_PGRS family protein, PE_PGRS29
GMTV002011	Malawi	NA	Rv1468c	1655699	GGT/GGC	342	G/G	Syn	CDS	PE_PGRS family protein, PE_PGRS29
GMTV002034	Malawi	NA	Rv1468c	1655698	GAC/AAC	342	D/N	Nonsyn	CDS	PE_PGRS family protein, PE_PGRS29
GMTV002034	Malawi	NA	Rv1468c	1655699	GGT/GGC	342	G/G	Syn	CDS	PE_PGRS family protein, PE_PGRS29
GMTV002075	Malawi	NA	Rv1468c	1655699	GGT/GGG	342	G/G	Syn	CDS	PE_PGRS family protein, PE_PGRS29
GMTV002097	Malawi	NA	Rv1468c	1655698	GAC/AAC	342	D/N	Nonsyn	CDS	PE_PGRS family protein, PE_PGRS29
GMTV002195	Malawi	NA	Rv1468c	1655698	GAC/AAC	342	D/N	Nonsyn	CDS	PE_PGRS family protein, PE_PGRS29
GMTV001511	Ethiopia	Ethiopia	Rv1468c	1655690	GGC/GGT	345	G/G	Syn	CDS	PE_PGRS family protein, PE_PGRS29
GMTV001558	Ethiopia	Ethiopia	Rv1468c	1655690	GGC/GGT	345	G/G	Syn	CDS	PE_PGRS family protein, PE_PGRS29
GMTV001877	Malawi	NA	Rv1468c	1655687	GAC/GAA	346	D/E	Nonsyn	CDS	PE_PGRS family protein, PE_PGRS29
GMTV002219	Malawi	NA	Rv1468c	1655683	GGC/TGC	347	G/C	Nonsyn	CDS	PE_PGRS family protein, PE_PGRS29
GMTV002182	Malawi	NA	Rv1468c	1655676	GCC/GGC	349	A/G	Nonsyn	CDS	PE_PGRS family protein, PE_PGRS29
GMTV001133	China	Guangdong	Rv1468c	1655650	GGC/CGC	358	G/R	Nonsyn	CDS	PE_PGRS family protein, PE_PGRS29
GMTV001690	Netherlands	The Netherlands	Rv1468c	1655649	GGC/GCC	358	G/A	Nonsyn	CDS	PE_PGRS family protein, PE_PGRS29
GMTV001690	Netherlands	The Netherlands	Rv1468c	1655649	GGC/GCC	358	G/A	Nonsyn	CDS	PE_PGRS family protein, PE_PGRS29
GMTV002108	Malawi	NA	Rv1468c	1655644	CTG/GTG	360	L/V	Nonsyn	CDS	PE_PGRS family protein, PE_PGRS29
GMTV001388	NA	NA	Rv1468c	1655621	GCG/GCA	368	A/A	Syn	CDS	PE_PGRS family protein, PE_PGRS29
GMTV001482	Gambia	The Gambia	Rv1468c	1655621	GCG/GCA	368	A/A	Syn	CDS	PE_PGRS family protein, PE_PGRS29
