# Supplementary material for: A Mycobacterium tuberculosis surface protein recruits ubiquitin to trigger host xenophagy
Source: Nat Commun. 2019 Apr 29;10:1973. doi: 10.1038/s41467-019-09955-8 (PMC6488588; doi:10.1038/s41467-019-09955-8)
Supplement: Supplementary file 5 — Supplementary Data 2 [file 41467_2019_9955_MOESM5_ESM.xlsx]

## Sheet: Supplementary Data 2
Supplementary Data 2. Plasmids, bacterial strains and primers used in this study.
Name	Description	Source
Plasmids
pEGFP-N1	CMV promoter, for mammalian expression, GFP tag, KanR	Clontech
pEGFP-N1-Rv1468c	For expression of GFP-Rv1468c in mammalian cells	This study
pEGFP-N1-Rv1468c (V64G)	For expression of GFP-Rv1468c (V64G) in mammalian cells	This study
pEGFP-N1-Rv1468c (L65G)	For expression of GFP-Rv1468c (L65G) in mammalian cells	This study
pEGFP-N1-p62	For expression of GFP-p62 in mammalian cells	This study
pEGFP-N1-NBR1	For expression of GFP-NBR1 in mammalian cells	This study
pEGFP-N1-NDP52	For expression of GFP-NDP52 in mammalian cells	This study
pEGFP-N1-OPTN	For expression of GFP-OPTN in mammalian cells	This study
pDsRed2-N1	CMV promoter, for mammalian expression, Red2-N1 tag, KanR	Clontech
pDsRed2-N1-Rv1468c	For expression of DsRed2-Rv1468c in mammalian cells	This study
pDsRed2-N1-Rv1468c (L65G)	For expression of DsRed2-Rv1468c (L65G) in mammalian cells	This study
pmCherry-C1-LC3	For expression of mChery-LC3 in mammalian cells	This study
p3xFlag-CMV14	CMV promoter, for mammalian expression, 3xFlag tag, AmpR	Sigma
p3xFlag-CMV14-Rv1468c	For expression of Flag-Rv1468c in mammalian cells	This study
p3xFlag-CMV14-Rv1468c (V64G)	For expression of Flag-Rv1468c (V64G) in mammalian cells	This study
p3xFlag-CMV14-Rv1468c (L65G)	For expression of Flag-Rv1468c (L65G) in mammalian cells	This study
p3xFlag-CMV14-Rv1468c (V39G)	For expression of Flag-Rv1468c (V39G) in mammalian cells	This study
p3xFlag-CMV14-Rv1468c (A40G)	For expression of Flag-Rv1468c (A40G) in mammalian cells	This study
p3xFlag-CMV14-Rv1468c (A42G)	For expression of Flag-Rv1468c (A42G) in mammalian cells	This study
p3xFlag-CMV14-Rv1468c (A44G)	For expression of Flag-Rv1468c (A44G) in mammalian cells	This study
p3xFlag-CMV14-Rv1468c (A50G)	For expression of Flag-Rv1468c (A50G) in mammalian cells	This study
p3xFlag-CMV14-Rv1468c (A53G)	For expression of Flag-Rv1468c (A53G) in mammalian cells	This study
p3xFlag-CMV14-Rv1468c (L54G)	For expression of Flag-Rv1468c (L54G) in mammalian cells	This study
pcDNA-HA-Ub	For expression of HA-ubiquitin in mammalian cells	F. Shao
pcDNA-HA-Ub (K6 only)	For expression of HA-K6 only ubiquitin in mammalian cells	H. Wang
pcDNA-HA-Ub (K11 only)	For expression of HA-K11 only ubiquitin in mammalian cells	H. Wang
pcDNA-HA-Ub (K27 only)	For expression of HA-K27 only ubiquitin in mammalian cells	H. Wang
pcDNA-HA-Ub (K29 only)	For expression of HA-K29 only ubiquitin in mammalian cells	H. Wang
pcDNA-HA-Ub (K33 only)	For expression of HA-K33 only ubiquitin in mammalian cells	H. Wang
pcDNA-HA-Ub (K48 only)	For expression of HA-K48 only ubiquitin in mammalian cells	H. Wang
pcDNA-HA-Ub (K63 only)	For expression of HA-K63 only ubiquitin in mammalian cells	H. Wang
pGEX-6P-1	tac promoter, for bacterial expression, GST tag, AmpR	GE Healthcare
pGEX-6P-1-Rv1468c	For expression of recombinant protein GST-Rv1468c	This study
pGEX-6P-1-Rv1468c (ΔUBA)	For expression of recombinant protein GST-Rv1468c (66-370)	This study
pGEX-6P-1-UBA	For expression of recombinant protein GST-Rv1468c (1-72)	This study
pET30a	T7 promoter, for bacterial expression, 6xHis tag, KanR	Novagen
pET30a-Rv1468c	For expression of recombinant protein His6-Rv1468c	This study
pSpCas9(BB)-2A-GFP	Cbh promoter, for CRISPR-Cas9 genome editing in mammalian cells, 3xFlag and GFP tags, AmpR	Addgene
pMV261	Mycobacterial extrachromosomal expression vector, KanR	W. R. Jacobs
pMV261-Rv1468c	For overexpression of Mtb Rv1468c in M.smegmatis	This study
pMV261-Rv1468c (L65G)	For overexpression of Mtb Rv1468c (L65G) in M.smegmatis	This study
pSC301	For expression of GFP in mycobacteria; SOD promoter, HygR	Addgene
pJV53	Used to create Rv1468c deletion mutant in mycobacteria; Expresses the mycobacteriophage Che9c gp60 and gp61 under acetamide induction, oriC, oriM, KanR	Addgene
pYUB854	Used for cloning allelic exchange substrate; Contains λ phage cos site, HygR	W. R. Jacobs
pYUB854-Mtb Rv1468c KO	pYUB854 with Rv1468c-disrupted sequences for generating Mtb ΔRv1468c	This study
pYUB854-BCG Rv1468c KO	pYUB854 with Rv1468c-disrupted sequences for generating BCG ΔRv1468c	This study
pMV306	Integrative vector used to complement the strain Mtb ΔRv1468c; cloning vector replicating in E. coli with the kanamycin resistance gene aph from transposon Tn903 and the gene for the integrase and the attP site of phage L5 for integration into the mycobacterial genome	W. R. Jacobs
pMV306-Rv1468c	pMV306 carrying Rv1468c gene and promoter for Mtb ΔRv1468c complementation	This study
pMV306-Rv1468c (L65G)	pMV306 carrying Rv1468c (L65G) gene and promoter for creating mutant strain Mtb ΔRv1468c:Rv1468c L65G	This study
Strains
E. coli DH5α	F- φ80lac ZΔM15 Δ (lac ZYA-arg F) U169 rec A1 end A1 hsd R17 (rk-, mk+) pho A sup E44 λ- thi -1 gyr A96 rel A1	Invitrogen
E.coli BL21 (DE3)	F- ompT hsdSB (rB- mB-) gal dcm (DE3)	Novagen
M. smegmatis	mc2155	ATCC 700084
Rv1468c-M. smegmatis	Mtb Rv1468c-overexpressing M. smegmatis	This study
M. bovis BCG	Pasteur	ATCC 35734
BCG ΔRv1468c	BCG strain with deletion of Rv1468c	This study
M. tuberculosis H37Rv	ATCC	ATCC 27294
pSC301-M. tuberculosis	Mtb H37Rv with expression of GFP	This study
M. tuberculosis ΔRv1468c	Mtb strain with deletion of Rv1468c	This study
M. tuberculosis (ΔRv1468c:Rv1468c)	Created by introducing the integrative vector pMV306 carrying the Rv1468c gene and promoter into the Mtb ΔRv1468c strain	This study
M. tuberculosis (ΔRv1468c:Rv1468c L65G)	Created by introducing the integrative vector pMV306 carrying the Rv1468c (L65G) gene and promoter into the Mtb ΔRv1468c strain	This study
Oligonucleotides (5’-3’)
p3xFlag-CMV14-Rv1468c-F	GGAATTCATGTCGTTCGTGGTCGCGAATACGG	This study
p3xFlag-CMV14-Rv1468c-R	CGGGATCCTGTTCCGTTCGCGCCGGGCAGGCCG	This study
pGEX-6P-1-Rv1468c-F	CGGGATCCATGTCGTTCGTGGTCGCGAATACGG	This study
pGEX-6P-1-Rv1468c-R	CCGCTCGAGCTATGTTCCGTTCGCGCCGGGCAGG	This study
pGEX-6P-1-Rv1468c (Δ 1-66)-F	CGGGATCCGCCCAAGCCGCGGCGTTTCACAGCC	This study
pGEX-6P-1-Rv1468c (Δ 1-66)-R	CCGCTCGAGCTATGTTCCGTTCGCGCCGGGCAGG	This study
pGEX-6P-1-Rv1468c (1-72)-F	CGGGATCCATGTCGTTCGTGGTCGCGAATACGG	This study
pGEX-6P-1-Rv1468c (1-72)-R	CCGCTCGAGAAACGCCGCGGCTTGGGCGCTGAGC	This study
pET30a-Rv1468c-F	AATTGATATCATGTCGTTCGTGGTCGCGAATACGG	This study
pET30a-Rv1468c-R	GGAATTCTGTTCCGTTCGCGCCGGGCAGGCCG	This study
pEGFP-N1-Rv1468c-F	CCGCTCGAGATGTCGTTCGTGGTCGCGAATACGG	This study
pDsRed2-N1-Rv1468c-F	CCGCTCGAGATGTCGTTCGTGGTCGCGAATACGG	This study
pEGFP-N1-Rv1468c-R	CCCAAGCTTTGTTCCGTTCGCGCCGGGCAGGCCG	This study
pDsRed2-N1-Rv1468c-R	CCCAAGCTTTGTTCCGTTCGCGCCGGGCAGGCCG	This study
pMV261-Rv1468c-F	CGGGATCCATGTCGTTCGTGGTCGCGAATACGG	This study
pMV261-Rv1468c-R	GGAATTCCTATGTTCCGTTCGCGCCGGGCAGG	This study
pMV306-Mtb Rv1468c-F	CATGCCATGGGGATGAACCGAGTGTAGGGACGCAGGAACG	This study
pMV306-Mtb Rv1468c-R	CCCAAGCTTTGTTCCGTTCGCGCCGGGCAGG	This study
pYUB854-BCG Rv1468c left-F	CCCAAGCTTATGGTGGCCTGCCAGCCGCGCTGCAC	This study
pYUB854-BCG Rv1468c left-R	CATGCCATGGCGATGGCGGCGCGTTGGGCGGCAAC	This study
pYUB854-BCG Rv1468c right-F	GCTCTAGACCGCGACCGCCGCCGACACCTCATC	This study
pYUB854-BCG Rv1468c right-R	GGGGTACCATCACGATCAGCAGCGCGCCGTCGAAG	This study
pYUB854-Mtb Rv1468c left-F	GCTCTAGAATCACGATCAGCAGCGCGCCG	This study
pYUB854-Mtb Rv1468c left-R	GGGGTACCGAGTTGGCCGCGCTAATCATCGAAC	This study
pYUB854-Mtb Rv1468c right-F	CCCAAGCTTCCCAGCTGATCGGTAACGGCGGTG	This study
pYUB854-Mtb Rv1468c right-R	CTAGCTAGCGAGCACCATGGTGGCCTGCCAGC	This study
Rv1468c (V39G)-F	GACCGCTGGTGCGGCCGCAGGCGCCGATGAGGT	This study
Rv1468c (V39G)-R	CGGCCGCACCAGCGGTCGTCTGGGCCGCCGCG	This study
Rv1468c (A40G)-F	TGTCGGGGCCGCAGGCGCCGATGAGGTGTCG	This study
Rv1468c (A40G)-R	GCCTGCGGCCCCGACAGCGGTCGTCTGGGCCGCCG	This study
Rv1468c (A42G)-F	TCGCGGCCGGAGGCGCCGATGAGGTGTCGGCGG	This study
Rv1468c (A42G)-R	CGCCTCCGGCCGCGACAGCGGTCGTCTGGG	This study
Rv1468c (A44G)-F	CAGGCGGCGATGAGGTGTCGGCGGCGGTCGC	This study
Rv1468c (A44G)-R	ACCTCATCGCCGCCTGCGGCCGCGACAGCGG	This study
Rv1468c (A50G)-F	TGTCGGCGGGCGTCGCGGCGTTGTTCGGCGCG	This study
Rv1468c (A50G)-R	CGACGCCCGCCGACACCTCATCGGCGCCTG	This study
Rv1468c (A53G)-F	TCGCGGGCTTGTTCGGCGCGCACGGCCAGAC	This study
Rv1468c (A53G)-R	CCGAACAAGCCCGCGACCGCCGCCGACACCTC	This study
Rv1468c (L54G)-F	GTCGCGGCGGGATTCGGCGCGCACGGCCAGACCTATCAG	This study
Rv1468c (L54G)-R	GCGCCGAATCCCGCCGCGACCGCCGCCGACACCTC	This study
Rv1468c (V64G)-F	ACCTATCAGGGACTCAGCGCCCAAGCCGCGGCGTTTCAC	This study
Rv1468c (V64G)-R	TTGGGCGCTGAGTCCCTGATAGGTCTGGCCGTGCGCGCCGAA	This study
Rv1468c (L65G)-F	TATCAGGTGGGAAGCGCCCAAGCCGCGGCGTTTCAC	This study
Rv1468c (L65G)-R	TTGGGCGCTTCCCACCTGATAGGTCTGGCCGTGCGCGC	This study
pEGFP-N1-p62-F	CCGCTCGAGATGGCGTCGCTCACCGTGAAGG	This study
pEGFP-N1-p62-R	CCCAAGCTTCAACGGCGGGGGATGCTTTG	This study
pEGFP-N1-NBR1-F	GAAGATCTATGGAACCACAGGTTACTCTAAATGTGAC	This study
pEGFP-N1-NBR1-R	GGGGTACCGTATAGCGTTGGCTGTACCAGTCGTTG	This study
pEGFP-N1-NDP52-F	GGAATTCATGGAGGAGACCATCAAAGATCC	This study
pEGFP-N1-NDP52-R	GGGGTACCGTGAGAGAGTGGCAGAACACGT	This study
pEGFP-N1-OPTN-F	CCGCTCGAGATGTCCCATCAACCTCTCAGCTGCC	This study
pEGFP-N1-OPTN-R	GGGGTACCGTAATGATGCAATCCATCACGTGAATCTGTAAC	This study
Mice-Atg5 exon 3-1 (WT-350 bp)	GAATATGAAGGCACACCCCTGAAATG	RIKEN BRC
Mice-Atg5 check 2 (Flox-700 bp)	ACAACGTCGAGCACAGCTGCGCAAGG	RIKEN BRC
Mice-Atg5 short 2 (common)	GTACTGCATAATGGTTTAACTCTTGC	RIKEN BRC
Mice-Lyz-Cre (WT-350 bp)	TTACAGTCGGCCAGGCTGAC	The Jackson Laboratory
Mice-Lyz-Cre (Cre-700 bp)	CCCAGAAATGCCAGATTACG	The Jackson Laboratory
Mice-Lyz-Cre (common)	CTTGGGCTGCCAGAATTTCTC	The Jackson Laboratory
Mice-General-Cre-P1 (272 bp)	AGCGATGGATTTCCGTCTCTGG	Shanghai Model Organisms Center
Mice-General-Cre-P2 (272 bp)	AGCTTGCATGATCTCCGGTATTGAA	Shanghai Model Organisms Center
Mus p62 gRNA-F	CACCGCTGAAGCGGCGGATCTCGC	This study
Mus p62 gRNA-R	AAACGCGAGATCCGCCGCTTCAGC	This study
Mus Atg5 gRNA-F	CACCAAGAGTCAGCTATTTGACGT	This study
Mus Atg5 gRNA-R	AAACACGTCAAATAGCTGACTCTT	This study
QRT-Mus Tnf -F	GAACTGGCAGAAGAGGCACT	This study
QRT-Mus Tnf-R	CGTGGTGGCCCCTGCCACAAG	This study
QRT-Mus Il1b -F	GCAACTGTTCCTGAACTCAACT	This study
QRT-Mus Il1b -R	ATCTTTTGGGGTCCGTCAACT	This study
QRT-Mus Il6 -F	TAGTCCTTCCTACCCCAATTTCC	This study
QRT-Mus Il6 -R	TTGGTCCTTAGCCACTCCTTC	This study
QRT-Mus Gapdh -F	AGGTCGGTGTGAACGGATTTG	This study
QRT-Mus Gapdh -R	TGTAGACCATGTAGTTGAGGTCA	This study
QRT-Rv1468c -F	CAACTTTGGCCCCTTGCA	H. Safi, et al
QRT-Rv1468c -R	ATCAGCGGACGGTTCAACAG	H. Safi, et al
QRT-16S rRNA-F	TCCCGGGCCTTGTACACA	H. Safi, et al
QRT-16S rRNA-R	CCACTGGCTTCGGGTGTTA	H. Safi, et al
