# Supplementary material for: A Mycobacterium tuberculosis surface protein recruits ubiquitin to trigger host xenophagy
Source: Nat Commun. 2019 Apr 29;10:1973. doi: 10.1038/s41467-019-09955-8 (PMC6488588; doi:10.1038/s41467-019-09955-8)
Supplement: Supplementary file 7 — Source Data [file 41467_2019_9955_MOESM7_ESM.xlsx]

## Sheet: Figure 1
Figure 1c
	Proteinase K	Colocalization (%)					Mean	S.E.M.
		Replicate 1	Replicate 2	Replicate 3	Replicate 4	Replicate 5
K63	–	78	74	82	84	63	76.2	3.72022
	+	2	4	7	3	9	5	1.30384
K48	–	76	59	68	72	66	68.2	2.87054
	+	4	8	2	6	5	5	1

## Sheet: Figure 3
Figure 3c
	Numbers of Ub particles on bacterial surface
	WT Mtb	ΔRv1468c
Replicate 1	16	0
Replicate 2	20	8
Replicate 3	17	2
Replicate 4	15	10
Replicate 5	9	2
Replicate 6	10	3
Replicate 7	4	4
Replicate 8	15	6
Replicate 9	19	10
Replicate 10	13	5
Replicate 11	8	0
Replicate 12	15	12
Replicate 13	14	7
Replicate 14	10	5
Replicate 15	6	4
Replicate 16	3	11
Replicate 17	13	1
Replicate 18	9	2
Replicate 19	24	13
Replicate 20	10	7
Mean	12.5	5.6
S.E.M	1.20634	0.901461
Figure 3e
	Colocalization (%)																Mean				S.E.M
Time (h)	WT Mtb				ΔRv1468c				ΔRv1468c:Rv1468c				ΔRv1468c:Rv1468c L65G
	Replicate 1	Replicate 2	Replicate 3	Replicate 4	Replicate 1	Replicate 2	Replicate 3	Replicate 4	Replicate 1	Replicate 2	Replicate 3	Replicate 4	Replicate 1	Replicate 2	Replicate 3	Replicate 4	WT Mtb	ΔRv1468c	ΔRv1468c:Rv1468c	ΔRv1468c:Rv1468c L65G	WT Mtb	ΔRv1468c	ΔRv1468c:Rv1468c	ΔRv1468c:Rv1468c L65G
4	23	22	25	18	15	11	16	20	24	22	25	20	17	13	15	12	22	15.5	22.75	14.25	1.47196	1.84842	1.10868	1.10868
8	27	25	27	34	18	19	16	15	30	26	23	33	18	22	17	20	28.25	17	28	19.25	1.97379	0.912871	2.19848	1.10868
12	31	38	30	34	23	22	18	20	36	29	35	31	24	21	19	17	33.25	20.75	32.75	20.25	1.79699	1.10868	1.65202	1.49304
24	36	37	35	38	20	13	15	23	36	35	31	38	20	22	15	17	36.5	17.75	35	18.5	0.645497	2.28674	1.47196	1.55456

## Sheet: Figure 4
Figure 4a
	Bacterial CFU (× 104)																				Mean				S.E.M
Time (h)	WT Mtb					ΔRv1468c					ΔRv1468c:Rv1468c					ΔRv1468c:Rv1468c L65G
	Replicate 1	Replicate 2	Replicate 3	Replicate 4	Replicate 5	Replicate 1	Replicate 2	Replicate 3	Replicate 4	Replicate 5	Replicate 1	Replicate 2	Replicate 3	Replicate 4	Replicate 5	Replicate 1	Replicate 2	Replicate 3	Replicate 4	Replicate 5	WT Mtb	ΔRv1468c	ΔRv1468c:Rv1468c	ΔRv1468c:Rv1468c L65G	WT Mtb	ΔRv1468c	ΔRv1468c:Rv1468c	ΔRv1468c:Rv1468c L65G
0	2.3	2	3.5	3.5	4.2	3.8	3.5	1.9	2.6	3.6	3.5	3.3	4.2	2.3	3.3	2.2	3.4	2.4	2.6	2.5	3.1	3.08	3.32	2.62	0.411096	0.359722	0.303974	0.205913
8	1	1.9	3	2.1	2.6	4.1	2.2	3.5	2.7	3.9	2.3	2	1.5	1.8	2.1	2.2	1.8	2.6	3.1	2.6	2.12	3.28	1.94	2.46	0.339706	0.361109	0.136382	0.218174
24	3.2	4.5	4.2	3.9	4.9	5.5	5	6.6	5.7	7.1	3.8	4	3.5	3	2.6	5.2	4.4	5.9	5.1	4.9	4.14	5.98	3.38	5.1	0.287402	0.381314	0.257682	0.242899
48	5.2	4.4	3.2	4.1	5.5	7.4	8.3	8.8	9.5	7.9	5.5	4.4	3.7	5.2	5.2	8.2	7.4	7.9	9	6.8	4.48	8.38	4.8	7.86	0.409145	0.362491	0.330151	0.370945
Figure 4b
		Bacterial CFU (× 104)
Time (h)	Treatment	WT Mtb					ΔRv1468c
		Replicate 1	Replicate 2	Replicate 3	Replicate 4	Replicate 5	Replicate 1	Replicate 2	Replicate 3	Replicate 4	Replicate 5
0	Cotrol	3.6	3.8	3.5	3.5	4.6	3.9	3.5	4.3	4.6	3.6
	Rapa	3.6	4	4.6	3.3	3.6	3.3	4.1	2.5	2.9	3
	Rapa + 3-MA	3.3	3.8	3.8	4.5	3.5	3.9	4.2	3.3	3.5	3.8
24	Cotrol	4.2	5	4.1	4.8	5	6.8	6.6	5.3	5.9	6.6
	Rapa	2.6	1	1.2	2	1.4	3.5	2.6	3.1	3.5	2.4
	Rapa + 3-MA	3.2	2.4	3	3.4	2.8	3.8	3.2	4	4.4	3.5
	Bacterial Survival (% relative to time 0)										Mean		S.E.M
Treatment	WT Mtb					ΔRv1468c
	Replicate 1	Replicate 2	Replicate 3	Replicate 4	Replicate 5	Replicate 1	Replicate 2	Replicate 3	Replicate 4	Replicate 5	WT Mtb	ΔRv1468c	WT Mtb	ΔRv1468c
Cotrol	110.526	131.579	107.895	126.316	131.579	170.854	165.829	133.166	148.241	165.829	121.579	156.784	5.15682	7.04414
Rapa	68.0628	26.178	31.4136	52.356	36.6492	110.759	82.2785	98.1013	110.759	75.9494	42.9319	95.5696	7.65903	7.17455
Rapa + 3-MA	84.6561	63.4921	79.3651	89.9471	74.0741	101.604	85.5615	106.952	117.647	93.5829	78.3069	101.07	4.55149	5.50568
Figure 4e
	Colocalization (%)
	WT Mtb	ΔRv1468c	ΔRv1468c :Rv1468c	ΔRv1468c: Rv1468c L65G
Replicate 1	34	6	33	11
Replicate 2	24	9	26	15
Replicate 3	31	14	29	13
Replicate 4	32	10	24	7
Mean	30.25	9.75	28	11.5
S.E.M	2.17466	1.65202	1.95789	1.70783
Figure 4f
	Colocalization (%)
	WT Mtb	ΔRv1468c	ΔRv1468c :Rv1468c	ΔRv1468c: Rv1468c L65G
Replicate 1	35	10	33	10
Replicate 2	41	14	25	12
Replicate 3	34	5	34	14
Replicate 4	33	9	30	6
Mean	35.75	9.5	30.5	10.5
S.E.M	1.79699	1.84842	2.02073	1.70783

## Sheet: Figure 5
Figure 5b
	Numbers of LC3 particles on bacterial surface
Data	WT Mtb	ΔRv1468c
Replicate 1	61	5
Replicate 2	36	7
Replicate 3	33	1
Replicate 4	41	4
Replicate 5	22	10
Replicate 6	16	4
Replicate 7	49	15
Replicate 8	17	8
Replicate 9	22	5
Replicate 10	18	12
Replicate 11	32	4
Replicate 12	19	2
Replicate 13	26	3
Replicate 14	27	5
Replicate 15	44	11
Replicate 16	18	14
Replicate 17	19	6
Replicate 18	27	7
Replicate 19	36	16
Replicate 20	22	11
Mean	29.25	7.5
S.E.M	2.73079	0.990747
Figure 5d
	Cellular localizaiton (%)								Mean		S.E.M
	WT Mtb				ΔRv1468c
	Replicate 1	Replicate 2	Replicate 3	Replicate 4	Replicate 1	Replicate 2	Replicate 3	Replicate 4	WT Mtb	ΔRv1468c	WT Mtb	ΔRv1468c
Cytosol	21	30	28	26	35	41	44	41	26.25	40.25	1.93111	1.88746
Phagosome	38	34	37	40	39	43	41	44	37.25	41.75	1.25	1.10868
Autophagosome	33	30	32	34	14	15	9	12	32.25	12.5	0.853913	1.32288

## Sheet: Figure 6
Figure 6b
	Colocalizaiton (%)																Mean				S.E.M
Time (h)	WT Mtb				ΔRv1468c				ΔRv1468c:Rv1468c				ΔRv1468c:Rv1468c L65G
	Replicate 1	Replicate 2	Replicate 3	Replicate 4	Replicate 1	Replicate 2	Replicate 3	Replicate 4	Replicate 1	Replicate 2	Replicate 3	Replicate 4	Replicate 1	Replicate 2	Replicate 3	Replicate 4	WT Mtb	ΔRv1468c	ΔRv1468c:Rv1468c	ΔRv1468c:Rv1468c L65G	WT Mtb	ΔRv1468c	ΔRv1468c:Rv1468c	ΔRv1468c:Rv1468c L65G
4	25	22	20	22	16	19	15	10	26	21	20	23	17	19	15	16	22.25	15	22.5	16.75	1.03078	1.87083	1.32288	0.853913
8	25	29	27	31	15	17	22	24	27	26	26	30	18	20	17	22	28	19.5	27.25	19.25	1.29099	2.10159	0.946485	1.10868
12	38	33	30	40	22	21	17	24	35	38	37	33	23	24	20	19	35.25	21	35.75	21.5	2.28674	1.47196	1.10868	1.19024
24	41	35	34	44	15	22	20	17	41	42	40	38	17	18	20	19	38.5	18.5	40.25	18.5	2.39792	1.55456	0.853913	0.645497

## Sheet: Figure 7
Figure 7a
Bacterial CFU (× 104)
Rapamycin	Cell line	Time (h)	WT Mtb					ΔRv1468c					ΔRv1468c:Rv1468c					ΔRv1468c:Rv1468c L65G
			Replicate 1	Replicate 2	Replicate 3	Replicate 4	Replicate 5	Replicate 1	Replicate 2	Replicate 3	Replicate 4	Replicate 5	Replicate 1	Replicate 2	Replicate 3	Replicate 4	Replicate 5	Replicate 1	Replicate 2	Replicate 3	Replicate 4	Replicate 5
–	Atg5fl/fl	0	2.2	2.4	2.1	2.8	3	2.5	2.3	2.9	2.7	2.1	2	1.7	1.9	2.3	2.5	1	1.8	1.9	2.2	2.4
		24	2.9	3	3.1	3.2	2.8	3.6	4	4.2	3.8	3.4	2.3	1.9	2.7	2.2	2.8	3	2.9	2.3	2.8	3.1
	Atg5LyzM	0	2	3	2.2	2.5	3.3	3.1	2.8	2.6	2.2	2.8	1.9	1.8	2.9	2.2	2.1	3	2.8	2.9	2.2	2.6
		24	5.2	4.8	4	4.3	5	5.1	5.3	4.6	5.3	5.8	4	4.8	4.4	4.1	5	5.3	5	4.9	5.7	5.1
+	Atg5fl/fl	0	2.8	2.1	2.3	3.2	2	3.3	3	4	2.4	2.9	2.4	2.6	3.8	2.8	3.3	2.4	1.2	3.8	3.4	2.2
		24	1.6	1.6	1.7	1.8	1.5	3.9	4.1	4.3	4.4	3.8	1.9	2	1.5	2.2	1.8	3.6	3.2	3.5	3.8	2.4
	Atg5LyzM	0	2.5	4.2	2.1	4.1	2.3	2.2	3.2	1.7	3.3	2.1	4.1	1.7	2.9	2.2	1.9	2.2	3.3	2.4	2.6	1.8
		24	4.2	5.1	5.2	5.3	4.5	3.6	4.5	5.2	4.6	4.8	4.8	5.3	4.5	4.3	4.8	4.9	3.6	3.9	5	4.8
		Bacterial Survival (% relative to time 0)																				Mean				S.E.M
Rapamycin	Cell line	WT Mtb					ΔRv1468c					ΔRv1468c:Rv1468c					ΔRv1468c:Rv1468c L65G
		Replicate 1	Replicate 2	Replicate 3	Replicate 4	Replicate 5	Replicate 1	Replicate 2	Replicate 3	Replicate 4	Replicate 5	Replicate 1	Replicate 2	Replicate 3	Replicate 4	Replicate 5	Replicate 1	Replicate 2	Replicate 3	Replicate 4	Replicate 5	WT Mtb	ΔRv1468c	ΔRv1468c:Rv1468c	ΔRv1468c:Rv1468c L65G	WT Mtb	ΔRv1468c	ΔRv1468c:Rv1468c	ΔRv1468c:Rv1468c L65G
–	Atg5fl/fl	116	120	124	128	112	144	160	168	152	136	109.524	90.4762	128.571	104.762	133.333	157.895	152.632	121.053	147.368	163.158	120	152	113.333	148.421	2.82843	5.65685	7.88235	7.33073
	Atg5LyzM	200	184.615	153.846	165.385	192.308	188.889	196.296	170.37	196.296	214.815	181.818	218.182	200	186.364	227.273	196.296	185.185	181.481	211.111	188.889	179.231	193.333	202.727	192.593	8.56579	7.16262	8.81396	5.23783
+	Atg5fl/fl	64	64	68	72	60	125.806	132.258	138.71	141.935	122.581	63.3333	66.6667	50	73.3333	60	138.462	123.077	134.615	146.154	92.3077	65.6	132.258	62.6667	126.923	2.03961	3.67799	3.85861	9.42111
	Atg5LyzM	140	170	173.333	176.667	150	144	180	208	184	192	184.615	203.846	173.077	165.385	184.615	196	144	156	200	192	162	181.6	182.308	177.6	7.19568	10.5527	6.50444	11.4961
Figure 7d
	Colocalization (%)																Mean				S.E.M
Cell line	WT Mtb				ΔRv1468c				ΔRv1468c:Rv1468c				ΔRv1468c:Rv1468c L65G
	Replicate 1	Replicate 2	Replicate 3	Replicate 4	Replicate 1	Replicate 2	Replicate 3	Replicate 4	Replicate 1	Replicate 2	Replicate 3	Replicate 4	Replicate 1	Replicate 2	Replicate 3	Replicate 4	WT Mtb	ΔRv1468c	ΔRv1468c:Rv1468c	ΔRv1468c:Rv1468c L65G	WT Mtb	ΔRv1468c	ΔRv1468c:Rv1468c	ΔRv1468c:Rv1468c L65G
Atg5fl/fl	36	35	41	31	12	15	13	13	40	41	36	38	16	15	14	15	35.75	13.25	38.75	15	2.05649	0.629153	1.10868	0.408248
Atg5LyzM	2	3	0	2	1	1	2	0	2	2	1	1	0	2	1	0	1.75	1	1.5	0.75	0.629153	0.408248	0.288675	0.478714
Figure 7e
	Colocalization (%)																Mean				S.E.M
Cell line	WT Mtb				ΔRv1468c				ΔRv1468c:Rv1468c				ΔRv1468c:Rv1468c L65G
	Replicate 1	Replicate 2	Replicate 3	Replicate 4	Replicate 1	Replicate 2	Replicate 3	Replicate 4	Replicate 1	Replicate 2	Replicate 3	Replicate 4	Replicate 1	Replicate 2	Replicate 3	Replicate 4	WT Mtb	ΔRv1468c	ΔRv1468c:Rv1468c	ΔRv1468c:Rv1468c L65G	WT Mtb	ΔRv1468c	ΔRv1468c:Rv1468c	ΔRv1468c:Rv1468c L65G
Atg5fl/fl	31	25	30	21	9	10	12	10	29	25	26	22	11	14	9	13	26.75	10.25	25.5	11.75	2.32289	0.629153	1.44338	1.10868
Atg5LyzM	5	9	7	5	6	6	4	7	8	5	8	3	6	9	5	4	6.5	5.75	6	6	0.957427	0.629153	1.22474	1.08012

## Sheet: Figure 8
Figure 8a
		CFU per lung
Mice	Time (wk)	WT Mtb					ΔRv1468c					ΔRv1468c:Rv1468c					ΔRv1468c:Rv1468c L65G
		Replicate 1	Replicate 2	Replicate 3	Replicate 4	Replicate 5	Replicate 1	Replicate 2	Replicate 3	Replicate 4	Replicate 5	Replicate 1	Replicate 2	Replicate 3	Replicate 4	Replicate 5	Replicate 1	Replicate 2	Replicate 3	Replicate 4	Replicate 5
Atg5fl/fl	0	230	110	190	150	310	200	140	160	190	320	280	310	140	310	150	180	160	350	300	240
	2	59000	10500	13000	56000	32000	92000	38000	41000	74000	230000	10900	42000	13000	18200	29000	36000	73000	54000	98000	136000
	3	240000	150000	170000	71000	65000	270000	1310000	470000	950000	670000	136000	320000	88000	49000	155000	410000	156000	850000	450000	790000
Atg5LyzM	0	130	240	190	300	260	120	270	180	200	260	250	140	190	200	330	310	220	110	190	160
	2	148000	390000	690000	320000	190000	310000	109000	206000	420000	89000	440000	510000	142000	450000	260000	770000	145000	410000	420000	570000
	3	890000	3100000	1350000	5300000	790000	1450000	4400000	860000	2200000	1010000	890000	3900000	630000	710000	5100000	890000	2280000	850000	1170000	1760000
		CFU per lung (log10)																				Mean				S.E.M
Mice	Time (wk)	WT Mtb					ΔRv1468c					ΔRv1468c:Rv1468c					ΔRv1468c:Rv1468c L65G
		Replicate 1	Replicate 2	Replicate 3	Replicate 4	Replicate 5	Replicate 1	Replicate 2	Replicate 3	Replicate 4	Replicate 5	Replicate 1	Replicate 2	Replicate 3	Replicate 4	Replicate 5	Replicate 1	Replicate 2	Replicate 3	Replicate 4	Replicate 5	WT Mtb	ΔRv1468c	ΔRv1468c:Rv1468c	ΔRv1468c:Rv1468c L65G	WT Mtb	ΔRv1468c	ΔRv1468c:Rv1468c	ΔRv1468c:Rv1468c L65G
Atg5fl/fl	0	2.36173	2.04139	2.27875	2.17609	2.49136	2.30103	2.14613	2.20412	2.27875	2.50515	2.44716	2.49136	2.14613	2.49136	2.17609	2.25527	2.20412	2.54407	2.47712	2.38021	2.26987	2.28704	2.35042	2.37216	0.0769973	0.0610607	0.0778502	0.0642395
	2	4.77085	4.02119	4.11394	4.74819	4.50515	4.96379	4.57978	4.61278	4.86923	5.36173	4.03743	4.62325	4.11394	4.26007	4.4624	4.5563	4.86332	4.73239	4.99123	5.13354	4.43186	4.87746	4.29942	4.85536	0.156536	0.141545	0.108632	0.100116
	3	5.38021	5.17609	5.23045	4.85126	4.81291	5.43136	6.11727	5.6721	5.97772	5.82607	5.13354	5.50515	4.94448	4.6902	5.19033	5.61278	5.19312	5.92942	5.65321	5.89763	5.09018	5.80491	5.09274	5.65723	0.11071	0.119385	0.135147	0.132148
Atg5LyzM	0	2.11394	2.38021	2.27875	2.47712	2.41497	2.07918	2.43136	2.25527	2.30103	2.41497	2.39794	2.14613	2.27875	2.30103	2.51851	2.49136	2.34242	2.04139	2.27875	2.20412	2.333	2.29636	2.32847	2.27161	0.0635012	0.063707	0.0622158	0.0744685
	2	5.17026	5.59106	5.83885	5.50515	5.27875	5.49136	5.03743	5.31387	5.62325	4.94939	5.64345	5.70757	5.15229	5.65321	5.41497	5.88649	5.16137	5.61278	5.62325	5.75587	5.47682	5.28306	5.5143	5.60795	0.117925	0.12879	0.103501	0.122303
	3	5.94939	6.49136	6.13033	6.72428	5.89763	6.16137	6.64345	5.9345	6.34242	6.00432	5.94939	6.59106	5.79934	5.85126	6.70757	5.94939	6.35793	5.92942	6.06819	6.24551	6.2386	6.21721	6.17972	6.11009	0.159906	0.127618	0.194095	0.0836627

## Sheet: Supp. Fig. 1
Supplementary Fig. 1c
	Colocalizaiton (%)																Mean				S.E.M
Treatment	α-Mtb				α-Ub				Control (α-Mtb)				Control (α-Ub)
	Replicate 1	Replicate 2	Replicate 3	Replicate 4	Replicate 1	Replicate 2	Replicate 3	Replicate 4	Replicate 1	Replicate 2	Replicate 3	Replicate 4	Replicate 1	Replicate 2	Replicate 3	Replicate 4	α-Mtb	α-Ub	Control (α-Mtb)	Control (α-Ub)	α-Mtb	α-Ub	Control (α-Mtb)	Control (α-Ub)
Digition	17	10	11	12	24	15	17	20	0	0	0	0	0	0	0	0	12.5	19	0	0	1.55456	1.95789	0	0
Digitin + Triton X-100	86	79	65	83	34	28	33	39	0	0	0	0	0	0	0	0	78.25	33.5	0	0	4.64354	2.25462	0	0

## Sheet: Supp. Fig. 3
Supplementary Fig. 3e
	Colocalization (%)																				Mean				S.E.M
Proteinase K	WT Mtb					ΔRv1468c					ΔRv1468c:Rv1468c					ΔRv1468c:Rv1468c L65G
	Replicate 1	Replicate 2	Replicate 3	Replicate 4	Replicate 5	Replicate 1	Replicate 2	Replicate 3	Replicate 4	Replicate 5	Replicate 1	Replicate 2	Replicate 3	Replicate 4	Replicate 5	Replicate 1	Replicate 2	Replicate 3	Replicate 4	Replicate 5	WT Mtb	ΔRv1468c	ΔRv1468c:Rv1468c	ΔRv1468c:Rv1468c L65G	WT Mtb	ΔRv1468c	ΔRv1468c:Rv1468c	ΔRv1468c:Rv1468c L65G
–	64	69	72	79	83	11	8	12	7	7	76	58	80	64	70	10	12	8	11	11	73.4	9	69.6	10.4	3.41467	1.04881	3.96989	0.678233
+	2	4	3	6	4	2	3	2	4	1	5	3	1	3	4	2	9	5	3	7	3.8	2.4	3.2	5.2	0.663325	0.509902	0.663325	1.28062
Supplementary Fig. 3f
	Colocalization (%)																				Mean				S.E.M
Proteinase K	WT Mtb					ΔRv1468c					ΔRv1468c:Rv1468c					ΔRv1468c:Rv1468c L65G
	Replicate 1	Replicate 2	Replicate 3	Replicate 4	Replicate 5	Replicate 1	Replicate 2	Replicate 3	Replicate 4	Replicate 5	Replicate 1	Replicate 2	Replicate 3	Replicate 4	Replicate 5	Replicate 1	Replicate 2	Replicate 3	Replicate 4	Replicate 5	WT Mtb	ΔRv1468c	ΔRv1468c:Rv1468c	ΔRv1468c:Rv1468c L65G	WT Mtb	ΔRv1468c	ΔRv1468c:Rv1468c	ΔRv1468c:Rv1468c L65G
–	63	65	70	63	73	10	11	8	12	9	60	62	66	69	70	10	14	6	5	15	66.8	10	65.4	10	2.00998	0.707107	1.93907	2.02485
+	5	2	3	2	1	6	2	4	5	7	2	1	8	5	3	6	3	5	7	6	2.6	4.8	3.8	5.4	0.678233	0.860233	1.24097	0.678233

## Sheet: Supp. Fig. 4
Supplementary Fig. 4e
	Colocalization (%)															Mean			S.E.M
Proteinase K	WT M. smegmatis					Rv1468c-M. smegmatis					Rv1468c L65G-M. smegmatis
	Replicate 1	Replicate 2	Replicate 3	Replicate 4	Replicate 5	Replicate 1	Replicate 2	Replicate 3	Replicate 4	Replicate 5	Replicate 1	Replicate 2	Replicate 3	Replicate 4	Replicate 5	WT M. smegmatis	Rv1468c-M. smegmatis	Rv1468c L65G-M. smegmatis	WT M. smegmatis	Rv1468c-M. smegmatis	Rv1468c L65G-M. smegmatis
–	11	13	16	10	12	62	70	63	61	59	15	12	11	21	15	12.4	63	14.8	1.02956	1.87083	1.74356
+	4	6	3	2	6	3	6	5	6	1	3	9	4	3	2	4.2	4.2	4.2	0.8	0.969536	1.24097
Supplementary Fig. 4f
	Colocalization (%)															Mean			S.E.M
Proteinase K	WT M. smegmatis					Rv1468c-M. smegmatis					Rv1468c L65G-M. smegmatis
	Replicate 1	Replicate 2	Replicate 3	Replicate 4	Replicate 5	Replicate 1	Replicate 2	Replicate 3	Replicate 4	Replicate 5	Replicate 1	Replicate 2	Replicate 3	Replicate 4	Replicate 5	WT M. smegmatis	Rv1468c-M. smegmatis	Rv1468c L65G-M. smegmatis	WT M. smegmatis	Rv1468c-M. smegmatis	Rv1468c L65G-M. smegmatis
–	10	16	9	11	13	60	52	51	61	53	11	12	9	16	14	11.8	55.4	12.4	1.24097	2.11187	1.2083
+	2	3	4	1	9	5	3	2	4	2	5	3	6	3	1	3.8	3.2	3.6	1.39284	0.583095	0.87178

[truncated: 8 more sheets: Supp. Fig. 5, Supp. Fig. 6, Supp. Fig. 7, Supp. Fig. 8, Supp. Fig. 10, Supp. Fig. 11, Supp. Fig. 12, Original data of blots and gels]
